# Supplementary material for: Using Weakly Conserved Motifs Hidden in Secretion Signals to Identify Type-III Effectors from Bacterial Pathogen Genomes
Source: PLoS One. 2013 Feb 20;8(2):e56632. doi: 10.1371/journal.pone.0056632 (PMC3577856; doi:10.1371/journal.pone.0056632)
Supplement: Dataset S1 — Protein sequences in Data1. This dataset includes 462 sequences from Wang et al.’s data and four groups of non-redundant non-TTEs sequences (308 sequences for each group) randomly sampled from gram-negative pathogenic bacterial proteomes. (ZIP) [file pone.0056632.s007.zip]

Archive with 9 entries (7 files):
- README.txt
- BPBAac/
- BPBAac/non-TTE.protein.fasta
- BPBAac/TTE.protein.fasta
- neg/
- neg/nr_neg_2.fasta
- neg/nr_neg_3.fasta
- neg/nr_neg_4.fasta
- neg/nr_neg_5.fasta
