# Supplementary material for: Using Weakly Conserved Motifs Hidden in Secretion Signals to Identify Type-III Effectors from Bacterial Pathogen Genomes
Source: PLoS One. 2013 Feb 20;8(2):e56632. doi: 10.1371/journal.pone.0056632 (PMC3577856; doi:10.1371/journal.pone.0056632)
Supplement: Dataset S1 — Protein sequences in Data1. This dataset includes 462 sequences from Wang et al.’s data and four groups of non-redundant non-TTEs sequences (308 sequences for each group) randomly sampled from gram-negative pathogenic bacterial proteomes. (ZIP) [file pone.0056632.s007.zip › README.txt]

Tree of files:
==============

Data1/
|
--BPBAac/
  |
  --TTE.protein.fasta
  --non-TTE.protein.fasta
--neg/
  	|
 		--nr_neg_2.fasta
  	--nr_neg_3.fasta
    --nr_neg_4.fasta
    --nr_neg_5.fasta

BPBAac
======

We downloaded Wang et al¡¯s dataset including 154 non-redundant type III 
effectors collected from literature and 308 non-redundant non-type III effectors 
randomly sampled from pathogen proteomes after removing known type III 
effectors (Wang, et al., 2011). Because there are only first 100 residues 
information included in their supplementary files. We used they supplied 
entry records and GI number to download full-length type III effector 
sequences from Uniprot and non-effector sequences from NCBI respectively.

1. TTE.protein.fasta: 154 non-redundant type III effectors from Wang et al's dataset

2. non-TTE.protein.fasta: 308 non-redundant non-type III effectors from Wang et al's dataset

Reference
Wang, Y., et al. (2011) High-accuracy prediction of bacterial type III 
secreted effec-tors based on position-specific amino acid composition 
profiles, Bioinformatics, 27, 777-784.

neg
===

To investigate the influence of negative samples, we also collected eight 
well-studied gram-negative bacterial proteomes (Escherichia coli O157:H7, 
Salmonella enterica serovar Typhimurium, Pseudomonas syringae DC3000, Yesinia 
pestis bv. Antiqua, Chlamydia trachomatics, Shigella flexneri, Yesinia 
enteroclitica, and Burkholderia pesudomallei ) from Uniprot. We obtained 7143 
sequences that were regarded as negative samples. The sequence redundancy 
of these 7143 non-type III effectors was further removed using Arnold et al.¡¯s 
method (Arnold, et al., 2009). For each group, only one randomly selected 
sequence was kept. Finally, four non-type III effector sets were randomly 
sampled and the size of each set is equal to 308.

Four randomly sampled non-type III effectors:
1. nr_neg_2.fasta
2. nr_neg_3.fasta
3. nr_neg_4.fasta
4. nr_neg_5.fasta

Reference
Arnold, R., et al. (2009) Sequence-based prediction of type III secreted 
proteins, PLoS Pathog, 5, e1000376.
