# Supplementary material for: Using Weakly Conserved Motifs Hidden in Secretion Signals to Identify Type-III Effectors from Bacterial Pathogen Genomes
Source: PLoS One. 2013 Feb 20;8(2):e56632. doi: 10.1371/journal.pone.0056632 (PMC3577856; doi:10.1371/journal.pone.0056632)
Supplement: Dataset S1 — Protein sequences in Data1. This dataset includes 462 sequences from Wang et al.’s data and four groups of non-redundant non-TTEs sequences (308 sequences for each group) randomly sampled from gram-negative pathogenic bacterial proteomes. (ZIP) [file pone.0056632.s007.zip › BPBAac/TTE.protein.fasta]

>IPAA_SHIFL
MHNVNNTQAPTFLYKATSPSSTEYSELKSKISDIHSSQTSLKTPASVSEKENFATSFNQK
CLDFLFSSSGKEDVLRSIYSNSMNAYAKSEILEFSNVLYSLVHQNGLNFENEKGLQKIVA
QYSELIIKDKLSQDSAFGPWSAKNKKLHQLRQNIEHRLALLAQQHTSGEALSLGQKLLNT
EVSSFIKNNILAELKLSNETVSSLKLDDLVDAQAKLAFDSLRNQRKNTIDSKGFGIGKLS
RDLNTVAVFPELLRKVLNDILEDIKDSHPIQDGLPTPPEDMPDGGPTPGANEKTSQPVIH
YHINNDNRTYDNRVFDNRVYDNSYHENPENDAQSPTSQTNDLLSRNGNSLLNPQRALVQK
VTSVLPHSISDTVQTFANNSALEKVFNHTPDNSDGIGSDLLTTSSQERSANNSLSRGHRP
LNIQNSSTTPPLHPEGVTSSNDNSSDTTKSSASLSHRVASQINKFNSNTDSKVLQTDFLS
RNGDTYLTRETIFEASKKVTNSLSNLISLIGTKSGTQERELQEKSKDITKSTTEHRINNK
LKVTDANIRNYVTETNADTIDKNHAIYEKAKEVSSALSKVLSKIDDTSAELLTDDISDLK
NNNDITAENNNIYKAAKDVTTSLSKVLKNINKD
>IPAB_SHIFL
MHNVSTTTTGFPLAKILTSTELGDNTIQAANDAANKLFSLTIADLTANQNINTTNAHSTS
NILIPELKAPKSLNASSQLTLLIGNLIQILGEKSLTALTNKITAWKSQQQARQQKNLEFS
DKINTLLSETEGLTRDYEKQINKLKNADSKIKDLENKINQIQTRLSELDPESPEKKKLSR
EEIQLTIKKDAAVKDRTLIEQKTLSIHSKLTDKSMQLEKEIDSFSAFSNTASAEQLSTQQ
KSLTGLASVTQLMATFIQLVGKNNEESLKNDLALFQSLQESRKTEMERKSDEYAAEVRKA
EELNRVMGCVGKILGALLTIVSVVAAAFSGGASLALAAVGLALMVTDAIVQAATGNSFME
QALNPIMKAVIEPLIKLLSDAFTKMLEGLGVDSKKAKMIGSILGAIAGALVLVAAVVLVA
TVGKQAAAKLAENIGKIIGKTLTDLIPKFLKNFSSQLDDLITNAVARLNKFLGAAGDEVI
SKQIISTHLNQAVLLGESVNSATQAGGSVASAVFQNSASTNLADLTLSKYQVEQLSKYIS
EAIEKFGQLQEVIADLLASMSNSQANRTDVAKAILQQTTA
>IPAC_SHIFL
MEIQNTKPTQTLYTDISTKQTQSSSETQKSQNYQQIAAHIPLNVGKNPVLTTTLNDDQLL
KLSEQVQHDSEIIARLTDKKMKDLSEMSHTLTPENTLDISSLSSNAVSLIISVAVLLSAL
RTAETKLGSQLSLIAFDATKSAAENIVRQGLAALSSSITGAVTQVGITGIGAKKTHSGIS
DQKGALRKNLATAQSLEKELAGSKLGLNKQIDTNITSPQTNSSTKFLGKNKLAPDNISLS
TEHKTSLSSPDISLQDKIDTQRRTYELNTLSAQQKQNIGRATMETSAVAGNISTSGGRYA
SALEEEEQLISQASSKQAEEASQVSKEASQATNQLIQKLLNIIDSINQSKNSAASQIAGN
IRA
>IPAD_SHIFL
MNITTLTNSISTSSFSPNNTNGSSTETVNSDIKTTTSSHPVSSLTMLNDTLHNIRTTNQA
LKKELSQKTLTKTSLEEIALHSSQISMDVNKSAQLLDILSRNEYPINKDARELLHSAPKE
AELDGDQMISHRELWAKIANSINDINEQYLKVYEHAVSSYTQMYQDFSAVLSSLAGWISP
GGNDGNSVKLQVNSLKKALEELKEKYKDKPLYPANNTVSQEQANKWLTELGGTIGKVSQK
NGGYVVSINMTPIDNMLKSLDNLGGNGEVVLDNAKYQAWNAGFSAEDETMKNNLQTLVQK
YSNANSIFDNLVKVLSSTISSCTDTDKLFLHF
>Q6XVT8_SHIFL
MIKSTNIQAIGSGIMHQINNIYSLTPFPLPMELTPSCNEFYLKAWSEWEKNGTPGEQRNI
AFNRLKICLQNQEAELNLSELDLKTLPDLPPQITTLEIRKNLLTHLPDLPPMLKVIHAQF
NQLESLPALPETLEELNAGDNKIKELPFLPENLTHLRVHNNRLHILPLLPPELKLLVVSG
NRLDSIPPFPDKLEGLAMANNFIEQLPELPFSMNRAVLMNNNLTTLPESVLRLAQNAFVN
VAGNPLSGHTMRTLQQITTGPDYSGPRIFFSMGNSATISAPEHSLADAVTAWFPENKQSD
VSQIWHAFEHEEHANTFSAFLDRLSDTVSARNTSGFREQVAAWLEKLSASAELRQQSFAV
AADATESCEDRVALTWNNLRKTLLVHQASEGLFDNDTGALLSLGREMFRLEILEDIARDK
VRTLHFVDEIEVYLAFQTMLAEKLQLSTAVKEMRFYGVSGVTANDLRTAEAMVRSREENE
FKDWFSLWGPWHAVLKRTEADRWAQAEEQKYEMLENEYSQRVADRLKASGLSGDTDAERE
AGAQVMRETEQQIYRQLTDEVLALRLSENGSNHIA
>Q326T5_SHIDS
MISHQTDVRVNENRVNEQGCFLARKQMYDNSCGAASLLCAAKELGVDKIPQYKGSMSEMT
RKSSLDLDNRCERDLYLITSGNYNPRTHKDNIADAGYSMPDKIVMATRLLGLNAYVVEES
NIFSQVISFIYPDARDLLIGMGCNIVHQRDVLSSNQRVLEAVAVSFIGVPVGLHWVLCRP
DGSYMDPAVGENYSCFSTMELGARRSNSNFIGYTKIGISIVITNEAL
>Q326S7_SHIDS
MQILNKILPQVEFAIPRPSFNSLSHNKLVKKILSVFNLKQRFPHKNFGCPVNINKIRDSV
IDKIKDSNSGDQLFCWMSQERTSYVSSMINRSIDEMAIHNGVVLTSDNKKNIFAAIEKKF
PDIKLDEKSAQTSISHTALNEIASSGLRAKILKRYSSDMDLFNTQMKDLTNLVSSSVYDK
IFNESTKVLQIEISAEVLKAVYRQSNTN
>Q9AJW7_SHIFL
MLGTSFNNFGISLSHKRYFSGKVDEIIRCTMGKRIVKISSTKINTSILSSVSEQIGENIT
DWKNDEKKVYVSRVVNQCIDKFCAEHSRKIGDNLRKQIFKQVEKDYRISLDINAAQSSIN
HLVSGSSYFKKKMDELCEGMNRSVKNDTTSNVANLISDQFFEKNVQYIDLKKLRGNMSDY
ITNLESPF
>IPGD_SHIFL
MHITNLGLHQVSFQSGDSYKGAEETGKHKGVSVISYQRVKNGERNKGIEALNRLYLQNQT
SLTGKSLLFARDKAEVFCEAIKLAGGDTSKIKAMMERLDTYKLGEVNKRHINELNKVISE
EIRAQLGIKNKKELQTKIKQIFTDYLNNKNWGPVNKNISHHGKNYSFQLTPASHMKIGNK
NIFVKEYNGKGICCASTRERDHIANMWLSKVVDDEGKEIFSGIRHGVISAYGLKKNSSER
AVAARNKAEELVSAALYSRPELLSQALSGKTVDLKIVSTSLLTPTSLTGGEESMLKDQVS
ALKGLNSKRGGPTKLLIRNSDGLLKEVSVNLKVVTFNFGVNELALKMGLGWRNVDKLNDE
SICSLLGDNFLKNGVIGGWAAEAIEKNPPCKNDVIYLANQIKEIVNNKLQKNDNGEPYKL
SQRVTLLAYTIGAVPCWNCKSGKDRTGMQDAEIKREIIRKHETGQFSQLNSKLSSEEKRL
FSTILMNSGNMEIQEMNTGVPGNKVMKKLPLSSLELSYSERIGDPKIWNMVKGYSSFV
>VIRA_SHIFL
MQTSNITNHERNDSSWMSTVKSTTEVSWNKLSFCDILLKIITFGIYSPHETLAEKHSEKK
LMDSFSPSLSQDKMDGEFAHANIDGISIRLCLNKGICSVFYLDGDKIQSTQLSSKEYNNL
LSSLPPKQFNLGKVHTITAPVSGNFKTHKPAPEVIETAINCCTSIIPNDDYFHVKDTDFN
SVWHDIYRDIRASDSNSTKIYFNNIEIPLKLIADLINELGINEFIDSKKELQMLSYNQVN
KIINSNFPQQDLCFQTEKLLFTSLFQDPAFISALTSAFWQSLHITSSSVEHIYAQIMSEN
IENRLNFMPEQRVINNCGHIIKINAVVPKNDTAISASGGRAYEVSSSILPSHITCNGVGI
NKIETSYLVHAGTLPSSEGLRNAIPPESRQVSFAIISPDV
>YOPE_YERPE
MKISSFISTSLPLPTSVSGSSSVGEMSGRSVSQQTSDQYANNLAGRTESPQGSSLASRII
ERLSSVAHSVIGFIQRMFSEGSHKPVVTPAPTPAQMPSPTSFSDSIKQLAAETLPKYMQQ
LNSLDAEMLQKNHDQFATGSGPLRGSITQCQGLMQFCGGELQAEASAILNTPVCGIPFSQ
WGTIGGAASAYVASGVDLTQAANEIKGLAQQMQKLLSLM
>YOPH_YERPS
MNLSLSDLHRQVSRLVQQESGDCTGKLRGNVAANKETTFQGLTIASGARESEKVFAQTVL
SHVANVVLTQEDTAKLLQSTVKHNLNNYDLRSVGNGNSVLVSLRSDQMTLQDAKVLLEAA
LRQESGARGHVSSHSHSALHAPGTPVREGLRSHLDPRTPPLPPRERPHTSGHHGAGEARA
TAPSTVSPYGPEARAELSSRLTTLRNTLAPATNDPRYLQACGGEKLNRFRDIQCCRQTAV
RADLNANYIQVGNTRTIACQYPLQSQLESHFRMLAENRTPVLAVLASSSEIANQRFGMPD
YFRQSGTYGSITVESKMTQQVGLGDGIMADMYTLTIREAGQKTISVPVVHVGNWPDQTAV
SSEVTKALASLVDQTAETKRNMYESKGSSAVGDDSKLRPVIHCRAGVGRTAQLIGAMCMN
DSRNSQLSVEDMVSQMRVQRNGIMVQKDEQLDVLIKLAEGQGRPLLNS
>YOPQ_YEREN
MFIKDAYNMRALCTALEQSAPDTIINTSKEENNSYYCATAHLLRTDVCSLVNRVGIEPLK
SGSILSTLEELWQAVGIIYRLYEWQHVSDIDTNFKKLPNNSDFGLVFSVLDCDIGYVITG
KKDSKGNIELYDPKNSLLIENDDIKKYLYDENFHRFCIMLIISKSELEELSRESCDQKCI
MG
>Q84GR3_YEREN
MIGPISQINSPGGLSEKETSSLISNEELKNIITQLETDIADGSWFHKNYSRTDVKVMPAL
VTQANNKYPEMNLNFVTSPLDLSIEIKNVIENGVGSSRFIINMGEDGIHFSVIDYKHING
KTSLILFEPANFNSMGPAMLAIRAKTAIERYQLPDCHFSMVEMDIQRSSSECGIFSLALA
KKLYTERDNLLKIHEDNIKGILSDGENPLPHDKLDPYLPVTFYKHTQGKKRLNEYLNTNP
QGVGTVVNKKNETIFNRFDNNKSIIDGKELSVSAHKKRIAEYKTLLKV
>YOPT_YEREN
MDSIHGHYHIQLSNYSAGENLQSATLTEGVIGAHRVKVETALSHSNRQKKLSATIKHNQS
SRSMLDRKLTSDGKANQRSSFTFSMIMYRMIHFVLSTRVPAVRESVANYGGNINFKFAQT
KGAFLHQIIKHSDTASGVCEALCAHWIWSHAQGQSLFDQLYVGGRKGKFQIDTLYSIKQL
QIDGCKADVDQDEVTLDWFKKKGISERMIERHCLLRPVDVTGTTESEGPDQLLNAILDTH
GIGYGYKKIYLSGQMSAHAIAAYVNEKSGVTFFDPNFGEFHFSDKEKFRKWFTNSFWENS
MYHYPLGVGQRFSVLTFDSKEV
>Q93KQ6_YEREN
MKIMGTMSPSISLAKAHERISKHWQNPVGELNIEGKRYRIIDNQVLRLNPHSGFSLFREG
VGKIFSGKMFSFSIARNLTDTLHAAQKTTSQELRSDIPNALSNLFGAKPQTELPLGWKGK
PLSGAPDLEGMRVAETDKFAEGESHISIIETKDKQRLVAKIERSIAEGHLFAELEAYKHI
YKTAGKHPNLANVHGMAVVPYGNRKEEALLMDEVDGWRCSDTLRSLADSWKQGKINSEAY
WGTIKFIAHRLLDVTNHLAKAGIVHNDIKPGNVVFDRASGEPVVIDLGLHSRSGEQPKGF
TESFKAPELGVGNLGASEKSDVFLVVSTLLHGIEGFEKDPEIKPNQGLRFITSEPAHVMD
ENGYPIHRPGIAGVETAYTRFITDILGVSADSRPDSNEARLHEFLSDGTIDEESAKQILK
DTLTGEMSPLPTDVRRITPKKLRELSDLLRTHLSSAATKQLDMGVVLSDLDTMLVALDKA
EREGGVDKDQLKSFNSLILKTYSVIGAYIKGREGDTKSSSTEVSPYHRSNFMLSIVEPSL
QRIQKHLDQTHSFSDIGSLMRAHKHLETLLEVLVTLSQQGQPVSSETYSFLNRLAEAKVT
LSQQLNTLQQQQESAKAQLSILINRSGSWADVARQSLQRFDSTRPVVKFGTEQYTAIHRQ
MMAAHAAITLQEVSEFTDDMRNFTADSIPLLIQLGRSSLMDEHLVEQREKLRELTTIAER
LNRLEREWM
>Q7BRZ4_YEREN
MTVTLNRGSITSLMSSSQAVSTLQPAASELKTQLEHKLKSESAEKTREVLWQQYYASNPP
DHAVLEVLATPVREALLARFGQHQGPVVPAIDLPELRSVLQQFDSFGKRREAILLQVLEG
IKPNESQVGLPYLSELINKELMILLPYNSIVDSLLHNSHQIDMET
>Q9Z8L4_CHLPN
MAASGGTGGLGGTQGVNLAAVEAAAAKADAAEVVASQEGSEMNMIQQSQDLTNPAAATRT
KKKEEKFQTLESRKKGEAGKAEKKSESTEEKPDTDLADKYASGNSEISGQELRGLRDAIG
DDASPEDILALVQEKIKDPALQSTALDYLVQTTPPSQGKLKEALIQARNTHTEQFGRTAI
GAKNILFASQEYADQLNVSPSGLRSLYLEVTGDTHTCDQLLSMLQDRYTYQDMAIVSSFL
MKGMATELKRQGPYVPSAQLQVLMTETRNLQAVLTSYDYFESRVPILLDSLKAEGIQTPS
DLNFVKVAESYHKIINDKFPTASKVEREVRNLIGDDVDSVTGVLNLFFSALRQTSSRLFS
SADKRQQLGAMIANALDAVNINNEDYPKASDFPKPYPWS
>Q824H6_CHLCV
MTSPINNPSTTNVTTTTTSTPVVTTSTSFGGHVVSTTGTGALETTAQTVNTTAEQAVAQA
ESDSGAVIFTTQRDVSTTAPTTGGSASTATAASLLGTHILGTGRARTDSTSSSDSSISDT
STTSSTQDTGATGETQDAGATGETQDAGATGEAGGTQEASGDVDLGDLAGLRGSEAADGA
ERAEGPGGLPSMALPKYDPTDKASIIKFLSTPSVQAKLQTKAGHIVFMDEARGSFIFVRN
GDWSTAESIAVTNGKTKEPITDVKDLEMCIAKFCVGYESMQADWSNNIQPRVAGQTGETG
HYDHLLMSMKFKTTVLYGPWNSKESSSGYTPSVWRRGTKCDSGPIWGDVGGLKGINWNNV
AKPDATAFSRETAAPAQPQPGPYTPPVINVNLGGISTNVNVTGGTTTTTVTTSPTPDMSE
VDSTAGFDEIDGLSTQDESTETDIDDVETQSTSTQYEDTLHYESGGEEVDNLAPAPLPPG
PPPPAKGGVNITGMPAANLQQILNNVREHLDTVYDQNGVHHEGNQDLGTVVRTSENGTYK
PTVLLKNDQGDGGRGVQRSNDDDGGELGNILNRVREHLDVVYPESNEGEPIPVNQNLGDV
IQAVESGNTPKPTQPEGVFVAKKVNLDGDGNIVGGNARTSSESRASNLMSAAGGEGAEGL
EHLLPQLRSHLDDAFDQQGNLVGAPGTNVGSLIKAFQERTGSGGIVAPLPASVVTSSSAP
QQSATVSDLPKAQTAETTTPGGSPDLHGAAKGVADSLSNLLQAATPSTTSTTVSSPAPRQ
ETATSTSVAGTRGTATPTTGGSPSGIPGAAANVTATLSSVANKIALFEKGARLQEALDSA
DTESTQGKQLLEAARNTTTMLSKTLSKVTGSPPSPPQRHS
>Q46210_CHLCV
MTVSTDNTSPVISRASSPTFGDHGKDFDNNKIIPISIEAPTSSAAAVGAKTAIEPEGRSP
LLQRICYLVKIIAAIALFVVGIAALVCLYLGSVISTPSLILMLAIMLVSFVIVITAIRDG
TPSQVVRHMKQQIQQFGEENTRLHTAVENLKAVNVELSEQINQLKQLHTRLSDFGDRLEA
NTGDFTALIADFQLSLEEFKSVGTKVETMLSPFEKLAQSLKETFSQEAVQAMMSSVTELR
TNLNALKELITENKTVIEQLKADAQLREEQVRFLEKRKQELEEACSTLSHSIATLQESTT
LLKDSTTNLHAVESRLIGVMVQDGAESSTVEEASQDDSAQPQDENQSDAGEHKDS
>Q3KMQ0_CHLTA
MTTPTLIVTPPSPPAPSYSANRVPQPSLMDKIKKIAAIASLILIGTIGFLALLGHLVGFL
IAPQITIVLLALFIISLAGNALYLQKTANLHLYQDLQREVGSLKEINFMLSVLQKEFLHL
SKEFATTSKDLSAVSQDFYSCLQGFRDNYKGFESLLDEYKNSTEEMRKLFSQEIIADLKG
SVASLREEIRFLTPLAEEVRRLAHNQQSLTVVIEELKTIRDSLRDEIGQLSQLSKTLTSQ
IALQRKESSDLCSQIRETLSSPRKSASPSTKSS
>O84235_CHLTR
MVHSVYNSLAPEGFSQVSIQPSQIPTSKKVMIAIMTLFALTAIAAIVLSIVTVCGGFPFL
LAALNTVTIGACVSLPVFTCIATTLLLLCLRNIELLARPQVFTLSTQFSPTKPQE
>Q9Z8P7_CHLPN
MSAPIPTPQELSDQITCLNVQYQQVSELARENKGDIEGLKTLTAALTADAGIQPSADEIY
SLQTAAALILSASEKPGSGPSGSTEGSVTVQSPCKFKKVLAVVLTIIALIAIAVLIACII
AACGGFPLLLSALNLYTIGACVSLPIIASTSVALICLCTFVANSLIKPVITVRTTR
>O30783_CHLCV
MTSVRTDLTPGDTSLQSSLLNPSDLTTQLSNLQTVLAGIQQQHPLNGGWPQHHPTGAADQ
NYLMRLMQSHMASTVSAVSELRTEVTAIKTKLHGLSTPANVCSGPMALAAFLLAISLVAI
IIIVLASLGLAGILPQAAAILVNTANSIWAIVSASIVTVICLISVLCITLIRHHKPLPIE
TRPTGH
>O84236_CHLTR
MTYSISDIAHKSDISNPTSPAPSRKRGSFPPQSPSAVGSLEGANFSTWGPGPFFTVPVYP
QQLAAMQNNLFTLQTEVSALKKKLVQSSQTRGSLGLGPQFLAACLVAATILAVAVIVLAS
LGLGGVLPFVLVCLAGSTNAIWAIVSASITTLICCVSIACIFLAKCDKGSDPQTLYVS
>Q9Z8P6_CHLPN
MTSPIPFQSSGDASFLAEQPQQLPSTSESQLVTQLLTMMKHTQALSETVLQQQRDRLPTA
SIILQVGGAPTGGAGAPFQPGPADDHHHPIPPPVVPAQIETEITTIRSELQLMRSTLQQS
TKGARTGVLVVTAILMTISLLAIIIIILAVLGFTGVLPQVALLMQGETNLIWAMVSGSII
CFIALIGTLGLILTNKNTPLPAS
>INCD_CHLTR
MTKVYANSIQQERVVDRIALLERCLDPSNSLPTAKRLVAVAVATILAVALLVVAGLLFSG
VLCSPVSVLAASLFFGVGAFLLGGALVGGVLTTEAVTRERLHRSQTLMWNNLCCKTAEVE
QKISTASANAKSNDKTRKLGE
>INCE_CHLTR
MECVKQLCRNHLCLDSLTGPVRSVLTQGTTAEKVQLVVSCLGVVCSIICLALGIAAAAVG
VSCSGFAIGLGVIAILLGIVLFAISALDVLEDHGLVGCPFKLPCKSSPANEPTVQFFKGK
NGSADKVILVTQ
>INCF_CHLTR
MGDVMIQSVKTESGLVEGHRGICDSLGRVVGALAKVAKLVVALAALVLNGALCVLSLVAL
CVGATPVGPLAVLVATTLASFLCAACVLFIAAKDRGWIASTNKC
>Q9Z9F5_CHLPN
MSHLIPSLRNSVTSYFHKPQPIKQAAPSKSIRDICNIAYLIIICVLVVVVLVGAMLCMFI
PSVGIPLCLSSLALLVLLSIFNPCLINWISTKKTKEIAPKDASESQPTKSASRKGSPQLS
PHHDHEPKNFIRTQLEKGVNYVTNKFKSGEESPHISDEHHSPRQSKRSSEIESSDESSPE
LHRKAKGKAPHTATTKESKTSTTESSKKKKKTKHSLHRTTSSIHKRSAPKPMVPSKKRKP
VLLKKTVPLPIEDLEHQSSGNESSDSSSPPPVQRKAILPWFCKQPTDP
>Q9Z7W9_CHLPN
MATPAQKSPTFQDPSFVRELGSNHPVFSPLTLEERGEMAIARVQQCGWNHTIVKVSLIIL
ALLTILGGGLLVGLLPAVPMFIGTGLIALGAVIFALALILCLYDSQGLPEELPPVPEPQQ
IQIEDLRNETREVLEGTLLEVLLKDRDAKDPAVPQVVVDCEKRLGMLDRKLRREEEILYR
STAHLKDEERYEFLLELLEMRSLVADRLEFNRRSYERFVQGIMTVRSEEGEKEISRLQDL
ISLQQQTVQDLRSRIDDEQKRCWTALQRINQSQKDIQRAHDREASQRACEGTEMDCAERQ
QLEKDLRRQLKSMQEWIEMRGTIHQQEKAWRKQNAKLERLQEDLRLTGIAFDEQSLFYRE
YKEKYLSQKLDMQKILQEVNAEKSEKACLESLVHDYEKQLEQKDANLKKAAAVWEEELGK
QQQEDYEQTQEIRRLSTFILEYQDSLREAEKVEKDFQELQQRYSRLQEEKQVKEKILEES
MNHFADLFEKAQKENMAYKKKLADLEGAAAPTEIGEDDDWVLTDSASLSQKKIRELVEEN
QELLKALAFKSNELTQLVADAVEAEKEISKLREHIEEQKEGLRALDKMHAQAIKDCEAAQ
RKCCDLESLLSPVREDAGMRFELEVELQRLQEENAQLRAEVERLEQEQFQG
>SLRP_SALTY
MFNITNIQSTARHQSISNEASTEVPLKEEIWNKISAFFSSEHQVEAQNCIAYLCHPPETA
SPEEIKSKFECLRMLAFPAYADNIQYSRGGADQYCILSENSQEILSIVFNTEGYTVEGGG
KSVTYTRVTESEQASSASGSKDAVNYELIWSEWVKEAPAKEAANREEAVQRMRDCLKNNK
TELRLKILGLTTIPAYIPEQITTLILDNNELKSLPENLQGNIKTLYANSNQLTSIPATLP
DTIQEMELSINRITELPERLPSALQSLDLFHNKISCLPENLPEELRYLSVYDNSIRTLPA
HLPSGITHLNVQSNSLTALPETLPPGLKTLEAGENALTSLPASLPPELQVLDVSKNQITV
LPETLPPTITTLDVSRNALTNLPENLPAALQIMQASRNNLVRLPESLPHFRGEGPQPTRI
IVEYNPFSERTIQNMQRLMSSVDYQGPRVLFAMGDFSIVRVTRPLHQAVQGWLTSLEEED
VNQWRAFEAEANAAAFSGFLDYLGDTQNTRHPDFKEQVSAWLMRLAEDSALRETVFIIAM
NATISCEDRVTLAYHQMQEATLVHDAERGAFDSHLAELIMAGREIFRLEQIESLAREKVK
RLFFIDEVEVFLGFQNQLRESLSLTTMTRDMRFYNVSGITESDLDEAEIRIKMAENRDFH
KWFALWGPWHKVLERIAPEEWREMMAKRDECIETDEYQSRVNAELEDLRIADDSDAERTT
EVQMDAERAIGIKIMEEINQTLFTEIMENILLKKEVSSLMSAYWR
>SOPB_SALTY
MQIQSFYHSASLKTQEAFKSLQKTLYNGMQILSGQGKAPAKAPDARPEIIVLREPGATWG
NYLQHQKASNHSLHNLYNLQRDLLTVAATVLGKQDPVLTSMANQMELAKVKADRPATKQE
EAAAKALKKNLIELIAARTQQQDGLPAKEAHRFAAVAFRDAQVKQLNNQPWQTIKNTLTH
NGHHYTNTQLPAAEMKIGAKDIFPSAYEGKGVCSWDTKNIHHANNLWMSTVSVHEDGKDK
TLFCGIRHGVLSPYHEKDPLLRHVGAENKAKEVLTAALFSKPELLNKALAGEAVSLKLVS
VGLLTASNIFGKEGTMVEDQMRAWQSLTQPGKMIHLKIRNKDGDLQTVKIKPDVAAFNVG
VNELALKLGFGLKASDSYNAEALHQLLGNDLRPEARPGGWVGEWLAQYPDNYEVVNTLAR
QIKDIWKNNQHHKDGGEPYKLAQRLAMLAHEIDAVPAWNCKSGKDRTGMMDSEIKREIIS
LHQTHMLSAPGSLPDSGGQKIFQKVLLNSGNLEIQKQNTGGAGNKVMKNLSPEVLNLSYQ
KRVGDENIWQSVKGISSLITS
>Q57PP1_SALCH
MSEEGFMLAVLKGIPLIQDIRAEGNSRSWIMTIDGHPARGEIFSEAFSISLFLNDLESLP
KPCLAYVTLLLAAHPDVHDYAIQLTADGGWLNGYYTTSSSSELIAIEIEKHLALACILKN
VIRNHHKLYSGGV
>SSEA_SALTY
MMIKKKAAFSEYRDLEQSYMQLNHCLKKFHQIRAKVSQQLAERAESPKNSRETESILHNL
FPQGVAGVNQEAEKDLKKIVSLFKQLEVRLKQLNAQAPVEIPSGKTKR
>SSEB_SALTY
MSSGNILWGSQNPIVFKNSFGVSNADTGSQDDLSQQNPFAEGYGVLLILLMVIQAIANNK
FIEVQKNAERARNTQEKSNEMDEVIAKAAKGDAKTKEEVPEDVIKYMRDNGILIDGMTID
DYMAKYGDHGKLDKGGLQAIKAALDNDANRNTDLMSQGQITIQKMSQELNAVLTQLTGLI
SKWGEISSMIAQKTYS
>SSEC_SALTY
MNRIHSNSDSAAGVTALTHHHLSNVSCVSSGSLGKRQHRVNSTFGDGNAACLLSGKISLQ
EASNALKQLLDAVPGNHKRPSLPDFLQTNPAVLSMMMTSLILNVFGNNAQSLCQQLERAT
EVQNALRNKQVKEYQEQIQKAIEQEDKARKAGIFGAIFDWITGIFETVIGALKVVEGFLS
GNPAEMASGVAYMAAGCAGMVKAGAETAMMCGADHDTCQAIIDVTSKIQFGCEAVALALD
VFQIGRAFMATRGLSGAAAKVLDSGFGEEVVERMVGAGEAEIEELAEKFGEEVSESFSKQ
FEPLEREMAMANEMAEEAAEFSRNVENNMTRSAGKSFTKEGVKAMAKEAAKEALEKCVQE
GGKFLLKKFRNKVLFNMFKKILYALLRDCSFKGLQAIRCATEGASQMNTGMVNTEKAKIE
KKIEQLITQQRFLDFIMQQTENQKKIEQKRLEELYKGSGAALRDVLDTIDHYSSVQARIA
GYRA
>SSED_SALTY
MEASNVALVLPAPSLLTPSSTPSPSGEGMGTESMLLLFDDIWMKLMELAKKLRDIMRSYN
VEKQRLAWELQVNVLQTQMKTIDEAFRASMITAGGAMLSGVLTIGLGAVGGETGLIAGQA
VGHTAGGVMGLGAGVAQRQSDQDKAIADLQQNGAQSYNKSLTEIMEKATEIMQQIIGVGS
SLVTVLAEILRALTR
>Q57PN2_SALCH
MVQEIEQWLRRHQVFTEPAYLGETAILLGQQFILSPYLVIYRIEAKEMIICEFRRLTPGQ
PRPQQLFHLLGLLRGIFVHHPQLTCLKMLIITDVLDEKKAMLRRKLLRILTVMGATFTQL
DGDNWTVLSAEHLIQRRF
>O84951_SALTY
MKIHIPSAASNIVDGNSPPSDIQAKEVSFPPPEIPAPGTPAAPVLLTPEQIRQQRDYAIH
FMQYTIRALGATVVFGLSVAAAVISGGAGLPIAILAGAALVIAIGDACCAYHNYQSICQQ
KEPLQTASDSVALVVSALALKCGASLNCANTLANCLSLLIRSGIAISMLVLPLQFPLPAA
ENIAASLDMGSVITSVSLTAIGAVLDYCLARPSGDDQENSVDELHADPSVLLAEQMAALC
QSATTPALMDSSDHTSRGEP
>O84952_SALTY
MKPVSPNAQVGGQRPVNAPEESPPCPSLPHPETNMESGRIGPQQGKERVLAGLAKRVIEC
FPKEIFSWQTVILGGQILCCSAGIALTVLSGGGAPLVALAGIGLAIAIADVACLIYHHKH
HLPMAHDSIGNAVFYIANCFANQRKSMAIAKAVSLGGRLALTATVMTHSYWSGSLGLQPH
LLERLNDITYGLMSFTRFGMDGMAMTGMQVSSPLYRLLAQVTPEQRAPE
>SOPE2_SALTY
MTNITLSTQHYRIHRSDVEPVKEKTTEKDIFAKSITAVRNSFISLSTSLSDRFSLHQQTD
IPTTHFHRGNASEGRAVLTSKTVKDFMLQKLNSLDIKGNASKDPAYARQTCEAILSAVYS
NNKDQCCKLLISKGVSITPFLKEIGEAAQNAGLPGEIKNGVFTPGGAGANPFVVPLIASA
SIKYPHMFINHNQQVSFKAYAEKIVMKEVTPLFNKGTMPTPQQFQLTIENIANKYLQNAS
>SOPA_SALTY
MKISSGAINFSTIPNQVKKLITSIREHTKNGLTSKITSVKNTHTSLNEKFKTGKDSPIEF
ALPQKIKDFFQPKDKNTLNKTLITVKNIKDTNNAGKKNISAEDVSKMNAAFMRKHIANQT
CDYNYRMTGAAPLPGGVSVSANNRPTVSEGRTPPVSPSLSLQATSSPSSPADWAKKLTDA
VLRQKAGETLTAADRDFSNADFRNITFSKILPPSFMERDGDIIKGFNFSNSKFTYSDISH
LHFDECRFTYSTLSDVVCSNTKFSNSDMNEVFLQYSITTQQQPSFIDTTLKNTLIRHKAN
LSGVILNEPDNSSPPSVSGGGNFIRLGDIWLQMPLLWTENAVDGFLNHEHNNGKSILMTI
DSLPDKYSQEKVQAMEDLVKSLRGGRLTEACIRPVESSLVSVLAHPPYTQSALISEWLGP
VQERFFAHQCQTYNDVPLPAPDTYYQQRILPVLLDSFDRNSAAMTTHSGLFNQVILHCMT
GVDCTDGTRQKAAALYEQYLAHPAVSPHIHNGLFGNYDGSPDWTTRAADNFLLLSSQDSD
TAMMLSTDTLLTMLNPTPDTAWDNFYLLRAGENVSTAQISPVELFRHDFPVFLAAFNQQA
TQRRFGELIDIILSTEEHGELNQQFLAATNQKHSTVKLIDDASVSRLATIFDPLLPEGKL
SPAHYQHILSAYHLTDATPQKQAETLFCLSTAFARYSSSAIFGTEHDSPPALRGYAEALM
QKAWELSPAIFPSSEQFTEWSDRFHGLHGAFTCTSVVADSMQRHARKYFPSVLSSILPLA
WA
>SPTP_SALTY
MLKYEERKLNNLTLSSFSKVGVSNDARLYIAKENTDKAYVAPEKFSSKVLTWLGKMPLFK
NTEVVQKHTENIRVQDQKILQTFLHALTEKYGETAVNDALLMSRINMNKPLTQRLAVQIT
ECVKAADEGFINLIKSKDNVGVRNAALVIKGGDTKVAEKNNDVGAESKQPLLDIALKGLK
RTLPQLEQMDGNSLRENFQEMASGNGPLRSLMTNLQNLNKIPEAKQLNDYVTTLTNIQVG
VARFSQWGTCGGEVERWVDKASTHELTQAVKKIHVIAKELKNVTAELEKIEAGAPMPQTM
SGPTLGLARFAVSSIPINQQTQVKLSDGMPVPVNTLTFDGKPVALAGSYPKNTPDALEAH
MKMLLEKECSCLVVLTSEDQMQAKQLPPYFRGSYTFGEVHTNSQKVSSASQGEAIDQYNM
QLSCGEKRYTIPVLHVKNWPDHQPLPSTDQLEYLADRVKNSNQNGAPGRSSSDKHLPMIH
CLGGVGRTGTMAAALVLKDNPHSNLEQVRADFRDSRNNRMLEDASQFVQLKAMQAQLLMT
TAS
>SIPC_SALTY
MLISNVGINPAAYLNNHSVENSSQTASQSVSAKDILNSIGISSSKVSDLGLSPTLSAPAP
GVLTQTPGTITSFLKASIQNTDMNQDLNALANNVTTKANEVVQTQLREQQAEVGKFFDIS
GMSSSAVALLAAANTLMLTLNQADSKLSGKLSLVSFDAAKTTASSMMREGMNALSGSISQ
SALQLGITGVGAKLEYKGLQNERGALKHNAAKIDKLTTESHSIKNVLNGQNSVKLGAEGV
DSLKSLNMKKTGTDATKNLNDATLKSNAGTSATESLGIKDSNKQISPEHQAILSKRLESV
ESDIRLEQNTMDMTRIDARKMQMTGDLIMKNSVTVGGIAGASGQYAATQERSEQQISQVN
NRVASTASDEARESSRKSTSLIQEMLKTMESINQSKASALAAIAGNIRA
>SOPD_SALTY
MPVTLSFGNHQNYTLNESRLAHLLSADKEKAIHMGGWDKVQDHFRAEKKDHALEVLHSII
HGQGRGEPGEMEVNVEDINKIYAFKRLQHLACPAHQDLFTIKMDASQTQFLLMVGDTVIS
QSNIKDILNISDDAVIESMSREERQLFLQICEVIGSKMTWHPELLQESISTLRKEVTGNA
QIKTAVYEMMRPAEAPDHPLVEWQDSLTADEKSMLACINAGNFEPTTQFCKIGYQEVQGE
VAFSMMHPCISYLLHSYSPFSEFKPTNSGFLKKLNQDYNDYHAKKMFIDVILEKLYLTHE
RSLHIGKDGCSRNILLT
>Q9KWH9_ECOLX
MPIGNLGNNVNSNHLIPPAPPLPSQTDGAARGGTGHLISSTGALGSRSLFSPLRNSVADS
VDSRDIPGLPANPSRLAAATSETCLLGGFEVLHDKGPLDTLNQQIGPSAFRVEAQADGTH
AAIGEKNGLEVSVALSPQELQSLQSIDIEGKNRFVFTGGRGGSGHPMVTVASDIAEARMK
ILAKLDPDNHGGRQPKDVDTRSVGVGSASGIDDGVVSETHTSTTNSSVRSDPKFWVSVGA
IAAGLAGLAATGIAQALALTPEPDDPTTTDPDQAANAAESATKDQLTQEAFKNPENQKVN
IDANGNAIPSGELKDDIVEQIAQQAKEAGEVARQQAVESNAQAQQRYEDQYARRQEELQL
SSGIGYGLSSALIGAGGIGAGVTTALHRRNQPAEQTTTTTTHTVVQQQTGGNTPAQGGTD
ATRAEDASLNRRDSQGSVASTHWSDSSSEVVNPYAEVGEPRNSLSTRQQEEHIYDEVAAD
PVYSVIQNFSRNAPVTGRLMGSPGQGIQSTYALLANSAGLRLGMGGLTGSGESAVNTANA
NAAPTPGPVRFV
>B7UM94_ECO27
MDTSTTASVASANASTSTSMAYDLGSMSKDDVIDLFNKLGVFQAAILMFAYMYQAQSDLS
IAKFADMNEASKESTTAQKMANLVDAKIADVQSSSDKNAKAQLPDEVISYINDPRNDITI
SGIDNINAQLGAGDLQTVKAAISAKANNLTTTVNNSQLEIQQMSNTLNLLTSARSDMQSL
QYRTISGISLGK
>Q8XC86_ECO57
MNTIDNTQVTMVNSASESTTGASSAVAASALSIDSSLLTDGKVDICKLMLEIQKLLGKMV
TLLQDYQQKQLAQSYQIQQAVFESQNKAIEEKKAAATAALVGGIISSALGILGSFAAMNN
AAKGAGEIAEKASSASSKAAGAASEVANKALVKATESVADVAEEASSAMQKAMATTTKAA
SRASGVADDVAKASDFAEDLADAAEKTSRINKLLNSVDKLTNTTAFVAVTSLAEGTKTLP
TTISESVKSTHEVNEQRAKSLENFQQGNLELYKQDVRRTQDDITTRLRDITSAVRDLLEV
QNRMGQSGRLAG
>Q7DB81_ECO57
MLNVNNDTLSVTSGVNTASGTSGITQSETGLSLDLQLVKSMNSSAGWTESSPLPTPPAGH
SLVTPSAAEDVLSKLFGGISGEVTSRTEEAEPQRTSYPYLSQVNTVDPQQMMMMVTLLSL
DTSAQKVSSLKNSNEIYMDGQTKALENKTQEYKKQLEEQQKAEEKSQKSKIVGQVFGWLG
VALTAVAAVFNPALWAVVAIGATAMALQTAVDVMGENAPQGLKTAAQVFGGISMAASILT
AGVGGVSSLLSKFGNVANKIGSSVVKVVEKAAEALVKNVFAKISTVAEGVTNGIRSAGTT
ALNNEAAQLQMLSQLAAFAVQNLTRQSESLGESAKLELDKAASELQNQASYLQSVSQLMS
DSARVNSRIVSGRI
>Q7DB85_ECO57
MLNGISNAASTLGRQLVGIASRVSSAGGTGFSVAPQAVRLTPVKVHSPFSPGSSNVNART
IFNVSSQVTSFTPSRPAPPPPTSGQASGASRPLPPIAQALKEHLAAYEKSKGPEALGFKP
ARQAPPPPTSGQASGASRPLPPIAQALKEHLAAYEKSKGPEALGFKPARQAPPPPTSGQA
SGASRPLPPIAQALKEHLAAYEKSKGPEALGFKPARQAPPPPTGPSGLPPLAQALKDHLA
AYEQSKKG
>C8U087_ECO10
MINPVTNTQGVSPINTKYAEHVVKNIYPEIKHDYFNESPNIYDKKYISGITRGVAELKQE
EFVNEKARRFSYMKTMYSVCPEAFEPISRNEASTPEGSWLTVISGKRPMGQFSVDSLYNP
DLHALCELPDICCKIFPKENNDFLYIVVVYRNDSPLGEQRANRFIELYNIKRDIMQELNY
ELPELKAVKSEMIIAREMGEIFSYMPGEIDSYMKYINNKLSKIE
>C8U088_ECO10
MLSSLNVLQSSFRGKTALSNSTLLQKVSFAGKEYPLEPIDEKTPILFQWFEARPERYEKG
EVPILNTKEHPYLSNIINAAKIENERIIGVLVDGNFTYEQKKEFLSLENEYQNIKIIYRA
DVDFSMYDKKLSDIYLENIHKQESYPASERDNYLLGLLREELKNIPEGKDSLIESYAEKR
EHTWFDFFRNLAMLKAGSLFTETGKTGCHNISSCSGCIYLDADMIITDKLGVLYAPDGIA
VHVDCNDEIKSLENGAIVVNRSNHPALLAGLDIMKSKVDAHPYYDGLGKGIKRHFNYSSL
HDYNAFCDFIEFKHENIIPNTSMYTSSSW
>AVRB_PSESG
MGCVSSKSTTVLSPQTSFNEASRTSFRALPGPSQRQLEVYDQCLIGAARWPDDSSKSNTP
ENRAYCQSMYNSIRSAGDEISRGGITSFEELWGRATEWRLSKLQRGEPLYSAFASERTSD
TDAVTPLVKPYKSVLARVVDHEDAHDEIMQDNLFGDLNVKVYRQTAYLHGNVIPLNTFRV
ATDTEYLRDRVAHLRTELGAKALKQHLQRYNPDRIDHTNASYLPIIKDHLNDLYRQAISS
DLSQAELISLIARTHWWAASAMPDQRGSAAKAEFAARAIASAHGIELPPFRNGNVSDIEA
MLSGEEEFVEKYRSLLDSDCF
>HOPM1_PSESM
MISSRIGGAGGVELSRVNQQHDTVPAQTAHPNAVTAGMNPPLTPDQSGSHATESSSAGAA
RLNVAARHTQLLQAFKAEHGTAPVSGAPMISSRAALLIGSLLQAEPLPFEVMAEKLSPER
YQLKQFQGSDLQQRLEKFAQPGQIPDKAEVGQLIKGFAQSVADQLEHFQLMHDASPATVG
QHAKADKATLAVSQTALGEYAGRASKAIGEGLSNSIASLDEHISALDLTLQDAEQGNKES
LHADRQALVDAKTTLVGLHADFVKSPEAKRLASVAAHTQLDNVVSDLVTARNTVGGWKGA
GPIVAAAVPQFLSSMTHLGYVRLSTSDKLRDTIPETSSDANMLKASIIGMVAGIAHETVN
SVVKPMFQAALQKTGLNERLNMVPMKAVDTNTVIPDPFELKSEHGELVKKTPEEVAQDKA
FVKSERALLNQKKVQGSSTHPVGELMAYSAFGGSQAVRQMLNDVHQINGQTLSARALASG
FGGAVSASSQTLLQLKSNYVDPQGRKIPVFTPDRAESDLKKDLLKGMDLREPSVRTTFYS
KALSGIQSSALTSALPPVTAQAEGASGTLSAGAILRNMALAATGSVSYLSTLYTNQSVTA
EAKALKAAGMGGATPMLDRTETALNNIRHPNRESLPHTFQKSTLSGIPRVAENAYHMGRG
ALQLPTQMAVDTVRVVDEGVLNAVASAREALKQPTKDDDALRALEEGLLDPR
>Q888Y7_PSESM
MHRPITAGHTTSRLILDQSKQISRTPSESSAQSALSQQASMSSPVLERSKSAPALLTAAQ
RTMLAQVGACNAHLTSDENMAINELRSHKPLLPKDTWFFTDPNKDPDDVVTYTLGKQLQA
EGFVHITDVVATLGDAEVRSQRAEMAKGVFNKLELHDVHVSRGRDYAMNSLQSKEHAKFL
LEGHALRAGPGEIHRDSLQDMSRRLARAPHGVGIVVIAGMSDINALITTCPDMVRERVDD
ITIMGGVEPLKDADGFVQPDARAYNNATDMDAARSLYRKAQELGIPLRIVTKEAAYKTAV
SPSFYEGIAGSGHPVGHYLRDVQKSALKGLWEGIQAGLLPGLDDSWFFRTFMPNAQIEAA
QLDKNKESSFEDIWPKVTKLNLYDPLTLLASVPGAAKLLFKPKAIHTEGFGVVEQVGPDD
VTHPEKAKLLMSALAKSALVQSTVAPD
>Q4ZYH0_PSEU2
MGCVSSTSRSTGYYSGYESHEEPRAASRPTNSDDRGYETDSEPSSGNLIPNARSVYSESV
LWHGTSMQSKIDLRSKGFDAGRKTGGATAGGNANMFMNLSREAQSETRRHHYLSSSQKEA
KDFAMFADTSNPTLVRTIGVRNNLSLITDPRTGGTALMTDQSIPRKFVLGSKSSAPGENA
KVFRDEMRAAGHNVSTKQAGELLREVQSDSDDDNFPDPDDFIMSRFTG
>Q886L1_PSESM
MGLCISKHSGSSYSYSDSDRWQVPACPPNARSVSSHQTASASDIASGDVDERPATFSHFQ
LARCGGEYTLSMVSAAAYQAERRHRGNLIKDRSQSILPWVQVYHSKKGLDYSFQIDRTTT
VKVAGFNCSIPNNRGTRHLYSAGTSQTNMPVIADNMSACIAVACAAENVDAGTGERRPGA
KVRVFHLLPFRREDLVPEEVLASVRDYLRTTKEQGLTMRVAMHGGNTEGDFSVSTAQALK
GLFANEGIPLEFDETCANRTSETLLGAVILDDNSTHFIKHLVAQ
>Q88BF6_PSESM
MNITPLTSAAGKGSSAQGTDKISIPNSTRMINAASIKWLNKVRSAISDHIRTSIEKGKLF
ELASLGSNMFGVPALSARPSTLQPVLAFEADPNHDLNLVRVYMQDSAGKLTPWDPTPNAV
TTTSNPSEPDAQSDTASSSLPRRPPAGSVLSLLGIALDHAQRHSPRADRSAKGRPGREER
NGARFNAKQTKPTEAEAYGDHQTPNPDLHRQKETAQRVAESINSMREQQNGMQRAEGLLR
AKEALQAREAARKQLLDVLEAIQAGREDSTDKKISATEKNATGINYQ
>Q889A9_PSESM
MRSRVITTSLVVIMLSCASAAPACFSADMTPSVSNESTSEADFQQWLATFRSNATTKGID
TATLDLAFQNITLDPTVHQLDMAQPEFTTAIWDYLSERLTPKNIQQGQELLQKEPVLNEV
ERHYGVDAKIIAAIWCIESGYGKDIGSRDVIRSLATLAYKGRRMDYGATQLMAALHIVQN
KDIARAQLIGSWAGAMGQTQFIPTTYLDYAVDFNHDNRRDVWSSRADALASTASYLQRSA
WNSRVSWGQEVQLPENFDYAQADMSIKKPVAEWQRLGVMGTKQAIPGELAQEQASVLLPA
GYRGPAFMVLSNFRSILRYNNSTAYALTIGLLADSYAGGTGVSHPWPTDNPPLGSIAQVT
DLQKLLTAKGYSLGAADGVIGAMTRAAIRAYQKDQHLPPDGYASTVLLESLRR
>Q87V79_PSESM
MLVRGGMRTVQSIGIPSAEMAAGLDADAIVIALKSRTTPSADAVAESLAALEWLRERGCE
QIFFKYCSTFDSTAAGNIGQVSEALLEQLGSDFTLACPAFPENGRTIFRGHLFVQDQLLS
ESGMQNHPLTPMTDANLVRVLQAQTTGKVGLLRYDSIAQGVEGVRNRIAELRAEGVRMAI
ADALSDADLYTLGEACADLPLLTGGSGLALGLPGNFRKAGKLRDIDAAKQIAISGGEVVL
AGSASVATNSQVAAWLEANRPALRINPLDLAAGKPVVEQALAFARDAGQTVLIYATSTPD
EVKAVQNELGVERSGAMVEAALGEIAKGLLDAGVRRFVVAGGETSGAVVQALGVQLLQIG
AQIDPGVPATVSSGAQPLALALKSGNFGARDFFSKALKQLAGEA
>Q882F0_PSESM
MTMGVSPIRNSNSLPIDFSSLSAKSGGHNGLGSGDNSTIDPSTLLFGNQGQTQVNFAPPN
STDSSTSGVNAASGNTASGLVEQIMSLLKQLMQMLMQNNNASGNPQTDSSTPGVGSGNSV
GSGGTGSSLAGSDGGDETSGVGNGGLGDAGSTPTTSAADGVPSDTSLTGSGGLHLPQQLE
QYRGDIMDAAKATGVPPSVIAGQIWAESRGQLNAATTNVNGKADAGLMQVNADTFKSLQQ
QNPGLLGNDVNDSHTNIMAGALYLRDQNKEFGDMGAALRAYNSGPDKVNKADLSDTGGVG
GSSYPADVLNFAKIIESGQGNLPA
>Q8RP03_PSEYM
MYINRSISSQSSIGTESFHSAQSVASSSVRVLSEAEQTKLNDITHYLTDHVFAAHRLPVN
DINVDQDVVHAHNVEIGKIISARALRLLDEGETALSIGETFAKAEKFDRMASAASGALRA
TPFAAASVLQYMQPAINKGDWLPTPLKPLAPLVSGALSGVMDQVGTGVMNRATGDLHYLS
TAPEKLHDAMAASVKRHKPGVMRQAADLGIAVQTYTARNALRTVLAPALASRPAVQGAVD
ISVSAAGSLVANAGFSERMHTVQARDHLRGGAFVLGIKDKQPKADLSEETDWLDAYRAIK
SASYSGAALNAGKRVAGLPLDVATDGLKAVRSLVSATSLMQNGLVMAGGFAGVGKLQEMA
TKNITHPATKAAVSQLTNLAGSAPVFSAWTTAAVATDPAVKKAESFLQDTVKTTVSNGTS
ALADKTVKLAKAGIDASAERIATTGASLRDTLRRRTVREPDIEEGGVAAGTGSPVAVPFE
AMRP
>Q888Y1_PSESM
MVKVTSSGFTANPLSHHADSVSPANSPPQLPEPVHLVDLSESSRKGGMRNRPHASLNSQV
LELQAVPSQRGKHVRVRSHADGESVINAWLAKRPSVQSETSLDNDGKLVRYTPVNHEPLA
PRNEAFFTSVPGMLMAVLTVHPEMEHGISGDITADAVAARLAEPPIGLLTGIWQSSHDRA
YLERGGVVHTANMEERWAPLTLPGINPREPLRMAGLQADGGVYLHNGSQLWRLTETAAES
VTTENLPEGAAVRIGAGGEVHGLHEGALHSNGISRPIELWRPKAGAPGREQSPARPVDLL
PLPGGTAALILDDKGRIYHADLKGTGAVEAHRLKLPADFAQGKGWAVTAMGLSRDDTVHL
MLQDQNGRRMSLQRAPGEALFRPAYLLDRPLLLLYTEGLHVPSEAAVQSHVQLDGHAQLG
HIDGVLHYKAAPDQSWERLKQSGGEPLTGLTALYSSPLGFIDRKPVFALVGDARQVVELK
LEGRTSWLPSDAELPRHPAGGPLAVIPDTVALRTSPIAQFDEPVQALAVHGNRRVVALTD
SGRLMAADADTPARRLPTLQRPIAIAVGLNDQLLVLHHPHSQRPQLKRLSAKDDWEPVPI
ILPGIVHPSSLRATRTGQIQVQLGENWHTLLPSMTSHDNQRLPARVKPEPEGDEAPSANF
LAGSNALANQQQASRISTPHHDASVVTTLAGTTANNPLTMASSLQAVVDTTRAQVGALAR
DVVGAAANSTMRAMAHTLGVVLPPTPQEKRLASFHNEAKQAYTSGKILFEHLPSLAQVRV
ASAVGPSDGERFGLSHQQTQRLLTLREGKLEALLRDLRKIGFHEGVIMGDMGDSDSAHGL
VSTTSTPTFRLAELWRRQHSRVDKALSSAGLSRSEDIFPDLNLSINALAGGAALNADRMS
EREAELLSVLCEVSEKMMRAGVRLPADDGSVDSAHSQAPYGLRTAGLIAGLVDYDALLSS
TDAQALEMAERLQQDARLAALCKLGLSSWGQLAAFDDVVTTFREQISLPGSARRTQLLKN
LGLPPDAAPDEMAARMSDLLLDLFNRSTFFSTQSRGLELRGSLGSADWKHLNAFSVGVTG
EALQVLGVERIGDGKDGDAGLVAFFVRHAKASVSATSGIGIDFKPGPGTGGRVIDSRPGR
SMNSTWGGSTNLGISGAYQHGQGAAVIIAPSTISDFVRLLFDVNHPDTTQILRTGVNGGS
IGLDLFETNVNASVGANVSVSPFSLSQKYGPQKPTADAAVSGPDNRRSTASGSLSVGGTA
QAGAHWGQMELHLDHAWADIIGLEFQGRTDFNLEFNSGLNLGGALSSALGDNPQKLINAS
TGNGNLQLAGIRVASSDVQLPTDAVVDDKRRGPFLSTASYKRTFDTEVAKPVTAGEWSQM
RQRLAKAFPDNIAELGALDYPTRPGERIATIKQVIDRIQGAKARSVEAVGAMDGKALHRQ
RFDAAREMSNAGNSVWRASSEIERASIVEMLHQLRQQEQSAVQNHARAIPGARVEFNLFG
RESLETVVFHAIGHLGLGSKLNDLAELRRKVPGLDQVMLSFQSLPKVNQVRYVFEMRPQA
RFAINDALLAREQQASARALGLQGPSGSELNWRGVLDKIKTTPDLYRLAAIAVHNTDENP
VTSRIGLPLLNVSATGATSHQLFEAEIQFRYGLYDGLQGVELLEAGNRALQSPLRALQQS
GIQALGQRTQAGEVAYGPPSPRKESPLRTAVDAAALTTSDIARQLEVKVQRMNTAHEREA
NAISSFQQAYGIASAHLDRLLLRIPELPLPEIDDRDVDGGRVRGTFASLQRHHQALDDAI
SAMHQASEKVYTIPGKQATQEQDPALAQLLSVEKRRRSLGHALETLAGRGVEAGTATGLE
LNRVSSQVNDLVARRDALLRQRESGVQEGGLDSEELEMELQLTTSVLQRLRADLLGERQA
MEATAKRLDQASRAALEGERSFSDAVRDRAWGELDNV
>Q87W07_PSESM
MINLTHIASSLARAALSDSTKPKMERAINVASHIAGKVALQVTSSLLEQKGLLNERQQKG
LSMILKALSGKEPVNNVETHEGGGRFNLARAAFDVASVVWERDKSMHNVMSFLGVSDSKG
KMLFSLGKKLADAMAKPEPGKDNSEATNARHAYFSSNLKLNKLMNDLTDQVFNKIRQSNG
DRVRRPMPEPFWRPYGAQQQARPQTPPGTRPQANSAPPPPPKAEPRPASGRPDGAQQQAR
PETPPRTRPQANSTPPPPPKAEPRPASGRPDGAQQQARPETPPRTRPQANSTPPPPPKAE
PRPASGRPDGAQQQARPETPPRTRPQANSAPPPPPKAEPRPASGRPDGTQQQARPETPPR
TRPQANSAPPPPPKAEPSAGGERPSTARPNNTSAADASARVGDSAPAKPPVKPLYEHLGL
TDMSVDLSAVKKAYRDAAMKNHPDKNRGNEAEAAERFKVISNAYKILSDPELRKAYDNGR
INEAGNRA
>HRMA_PSESY
MNPIHARFSSVEALRHSNVDIQAIKSEGQLEVNGKRYEIRAAADGSIAVLRPDQQSKADK
FFKGAAHLIGGQSQRAQIAQVLNEKAAAVPRLDRMLGRRFDLEKGGSSAVGAAIKAADSR
LTSKQTFASFQQWAEKAEALGRYRNRYLHDLQEGHARHNAYECGRVKNITWKRYRLSITR
KTLSYAPQIHDDREEEELDLGRYIAEDRNARTGFFRMVPKDQRAPETNSGRLTIGVEPKY
GAQLALAMATLMDKHKSVTQGKVVGPAKYGQQTDSAILYINGDLAKAVKLGEKLKKLSGI
PPEGFVEHTPLSMQSTGLGLSYAESVEGQPSSHGQARTHVIMDALKGQGPMENRLKMALA
ERGYDPENPALRARN
>Q87WF7_PSESM
MIKTVSDNSIPGTYGIAFTRVDTAAQISRPVPSDIQRNSSIEKAVIEHIADHPAAKVVMS
ALVEALTGVFVKAQGEIKGWAEIVQAASRPHDSNRKGTGVLSPRFDVMGCVGWNAATIRA
TCRVGTLREKGTLFTNLMLSDNFKRILERSMTDPALQRKLEGLVDLDYLKTTDGNLYAMS
GWAARASESREQIGKAAFESASNLGSAQISARELAFHRHNPVNHPSNQARVGFGISSPAN
NDLQVLRGHGSSVWKVKPGSDFARLASASGKPVIAGPSGTASRFMAVARFISPGCLRDLG
LDSEQAFKELVRYACYGYFGQDDHHSMLEVNLGIAPHGLDEQWDDKLYTEPFSHVIMGRG
FSVDNAAQQHIVARATDEPVEHSAADRVG
>Q87X57_PSESM
MNRVSGSSSATWQAVNDLVEQVSERTTLSTTGYQTAMGRLNKPEKSDADALMTMRRAQQY
TDSAKRTYISETLMNLADLQQRKIYRTNSGNLRGAIEMTPTQLTDCVQKCREEGFSNCDI
QALEIGLHLRHKLGISDFTIYSNRKLSHNYVVIHPSNAFPKGAIVDSWTGQGVVELDFKT
RLKFKHREENYAVNANMHEWIERYGQAHVID
>Q87W42_PSESM
MQIKNSHLYSASRMVQNTFNASPKMEVTNAIAKNNEPAALSATQTAKTHEGDSKGQSSNN
SKLPFRAMRYAAYLAGSAYLYDKTANNFFLSTTSLHDGKGGFTSDARLNDAQDKARKRYQ
NNHSSTLENKNSLLSPLRLCGENQFLTMIDYRAATKIYLSDLVDTEQAHTSILKNIMCLK
GELTNEEAIKKLNPEKTPKDYDLTNSEAYISKNKYSLTGVKNEETGSTGYTSRSITKPFV
EKGLKHFIKATHGEKALTPKQCMETLDNLLRKSITLNSDSQFAAGQALLVFRQVYAGEDA
WGDAERVILKSHYNRGTVLQDEADKIELSRPFSEQDLAKNMFKRNTSIAGPVLYHAYIYI
QEKIFKLPPDKIEDLKHKSMADLKNLPLTHVKLSNSGVGFEDASGLGDSFTALNATSCVN
HARIMSGEPPLSKDDVVILIGCLNAVYDNSSGIRHSLREIARGCFVGAGFTVQDGDDFYK
QICKNASKQFYNG
>Q88A09_PSESM
MITPSRYPGIYIAPLSNEPTAAHTFKEQAEEALDHISAAPSGDKLLRKISTLASQKDRKV
TLKEIEINNQCYTEAVLSRRQLEKYEPENFNENRHIASQLSRKGTFTKGEGSNAIIGWSP
DKASIRLNQNGSPLHLGMDNDDKITTLAHELVHARHVLGGSSLADGGDRYNPRTGSGKEE
LRAVGLDKYRYSLTKKPSENSIRAEHGLPLRMKYRAHQ
>Q881L7_PSESM
MTTLTTRQIQLAHAWTSVHTGAGLALDWVADVAEKVEEIATKADALSRDLHRARNLSRSL
GRVSTTPMGIGFFGLSQAGKSYLISALAADEKGQLLTRLGTQQLDFIKHVNPVGGGKEAT
GLVTRFTRTAAPSLDPHFPVELRLFREVEIAIILANAWFEDFDHQRLNSQVTDAQIDALL
QRFEGQLAAAPTPGVSSDDVVLLWDYLEHHYANAMRPLNARYWPCVVKLAPRLSARERAQ
LFEPLWGGIGKMTETYEQLASALHRLGLAETVFAPISALVTERDGQLVQSKSIINVDILS
RLGGSADSAIEVRPASEGTLRPAVSVNRAELAALTNELIFRLDNEPANAIVNSVDLLDFP
GYRSRQKLMSINEASEVDSNGTANNPVARLLLRGKVAYLFERYTNEQEMNALVMCTSTFK
QSEVVSVGPVLKSWIDKTQGTSPQQRDGRASGLIWALTMCDGFIGGALNGEVVQFPEGCD
NMLKLTMIERFGNEDWMKQWGSTPFKNTYLVRKPRFKTSFIELAADGEERAYNDSSHSAL
QALQQAFSNSELVKRHVAEPQDAWQAMLTLNDGGMTRFSSAFSPIANIDFKLQRIAEQLD
ELMVQLLPRLEQYYEAGGEDERARKKVIANLIARPFATTPHGKHVLGELLGYMSLPEQQL
RDLYLNGDFASPASDATAPVQAVGKPEVEYDIFGEAIAATATVEIPAAPAVAPQYQSHEH
RFARAAFDLWATHLRNLSRRQHLLDLLELPAEAIALLVKELVVCAERLDLPLQLSNALLK
RAQSGVRKENLVQRQVLTAQLLLNDFAAWFGHTAQPAGQRPTGLLGAKQPLFAFYQKEMP
GRFPHLAAQADDQSVIFADDWISGIAIHTQKNVGHRKGKEITPEQNEAMGRVIQAFKAR
>Q9K2L5_PSESH
MGNICNSGGVSRTYSPPTSPVYGSGVSSPSRFVGQYTLTSIHQLSSEERENFLDAHDPMR
VYDLNSETSVYRTTQREYVRNGYATGNPNSGAIIALHEELQESPYAQHIGARPDQADAYR
PRTAHVSSLNTPSLNVMAGQGALSALRGYAGSDHVTTEMRLGDFLDQGGKVYSDTSAMSA
GGDSVEALIVTLPKGRKVPVNILD
>Q87W46_PSESM
MRFDAARGQKPKAPMDAPSSLRLRAIAGGMPSEEAGTTAPADVNQPPPADVRPEMGVGPV
RLFVKLMVGTLALSTGVRFARYPGDFAKDPGGSVWAAINLQHRSSVTHLEQGNKTVLERF
GAHIPKDSACFKARADVTHDVPSGVAGQWNHKTQRVKLNPNIHFESHPAQVAGHEFIHCY
THPEFVERHIKHPHWKALNEGLTTRLTEKLPDPKRLLPIPLAKDPYHGFKLSTGDSWPDA
ARRIEDEVGEDVLLKAFFGGDDQAISEVAKAAAQIYPKIASRITERELYQAGSMRGGQQL
AECYVGALLKNGQKLPDSFTNYLLPVFSYSDISPGHAKKIQAQAEKSQKRMGIVFDTAFF
SPDLKTQRLALGMLREDLLMHWKKVIPDRK
>Q88AB8_PSESM
MTLRINTRSATPVVPLETGSTSQPTPPPVTARATEPPPVANPAAPKSAPGVQQAHGLKTR
IAGKLSERQTNFSLGIPGTGRTLNRPLRSGIPEEGEQVSNEESHDPLLKEAHELQRMVES
ALTHLKAAPTSLWERPAPSTVRRITTKIFPWLKPAPLREVASNGSNAKTKIKINSQQSPE
TIAAAVKELSTRLDHQSKVLATATHALVAAREHLESLEQATPPSSTEPLDHARARVQQAD
STTRLASQQLRELIQGTDVLQLGALSEGQDQVEQKAEFS
>HOAE1_PSEU2
MMPSQITRSSHSSLPEVAPASGDAAGVSEQTPQQARTVAFFASGELAVAFGRTSTAPAQD
SVRLLSALQRELDKQQPSWPTVAQLCHSLAEVAKTEQGWHQLASEDQAPAPALKDLLERC
IGRLADMPASHASHDSLSLACEGLRTARLHQSVARLTARPPALARAIPDLLALTHLDPET
LGAEPPVVSSYTLFSHFVHTAKQRTAELNDSLQRQPEAVVSLLRSHADTLNDLETLPGAL
QALTENCQDAPACNELRELAEVVGALLQLLREHGILPRLEAISIEPGEAPAPGHEAAEPR
LTRSQALLKAGGNLVRKFDAYGALAPMDDKGLLALMRTPAPHLSPDQMHAFLNKHVLHLT
QEQRDIVSNTPLPFAPEGDIEARCGMGFDEKLRLALANGSLVLSEEQLARLGHLPSAATT
TSDVVKTLLEKPSSALSEAERDMLGAIVQANGQGQLDAWRAHNEQLPAVLSRSGLPSDVK
DELLSLNQSMNAELGTLKNGASFKSRILASPAMLLALAPLPLAVAFVSKDNSYSSSLVAH
FTKNAVFMAGLMMNELTNARTNVDHGLNRYFVTVLANAIVAQPTFARNEHLLEQVGFGIA
TAVASGAATLGVFNRESIVAAFKLAKSKLSRQDTGNASIPEEDHLAVVRHFDVSEHFAQQ
MKVATELYKQDKSITDIMNSSLTYLGTKSSEFQARFESVDALRAGLQLAEGERKADPDFY
TKLGLVALTASIGAALVMLMKSMVGKADYAADGVWCVSEMLKLAMNPEVDMQKAVQVFKE
IVGLNLVMTGFLGVNKVWNFLDKGIKGYASGAAVLTAANLTLPGMVGEVAGAAAGKGLSY
LTDKGKAAHQAGRAAASWAGNYVGTSRLGSAVGTLQTAIPGRIAGGQVVAGLYDRFRYLT
GSHPTPAQQAAGEP
>Q7PC42_PSEU2
MTQTPPSLDFNLSTPSPVPMTPSDTWAGASAALKRLDELRTLLARELDALPQAGEALLSA
LDGADVSERELQIFGLLQQIDDYWTDPGETGESRRDRLLPALQRSLHDEARVRIHERDFD
SGYLACLPDSPDQEGPALAYSTVRVQLHDDEQIEMAGVLVISQDQGRTLLMLPGLGISGF
ATQAMLVATLVQWLNTPTLRDALLSNAQRQHQERLTEILQDADLYLEPFTAADVQLQPVV
TTAPFIHAFDRLLNKQRNDIRYACEQPGTADRLKRQSLIQQAIDMPGLFGPAAMLELREL
TNRRRQYQRNLPEWMKIASAADLQTYALHLQRYDAAHTAMLSVLGSAASPERFAEMQLRT
RLANDLGHDLDPRDLTIDTRRTLPATSETYRVKLPLTELALYGLHPDDETAGSDFLDQTL
ITLDGQPLDAAYSDLNPAYLARVIDELDLRAVFGDFQRQAYQQEHNQQMLRALARVRLTT
LGWAAKMQGHIRPDDFAIVAALTSAATGTHDPALRVQQIRLNDRNVMARLLVCRKQDAQG
RTQRLIMFASEAPGQQYFKAFDTDTQLLHEMVGWTASPAMTAWLLDQVEVAARPELAAQL
TALREKPQPAKDFLQFIDHPDCETALRRFTDEQTRVLLSEQARHTPDWYLRASRAQRREL
LALERAINGALDNYQAQAHTGVQSFKDYVHQRASQQLGKLLGVPAGTVDPDQIVITSERE
TQTYTDMLLKGYNDSIDPLSTSAATDATFSGPPGIDLSALSPAAVAGSVRGQWLADEYIA
LIRNTLLNSENDGYAYRRQYSVMITQLQMKAAALRSLLKGHVEAAQYAWLTQSLDNAHLS
DPASRERYPLYPLQIHVDKPLIASGLTDVDQLVIPSPLLTHIETVQGCLVILPTQIRHAA
LLYTPQAPDGIEFRLFSDFVSSLNSEGMIDYYKDRCRIKARRTLSFFLRDMQKGNANKPP
VIPRAFIADVADTCFNRPLERRLRDVEETTTGRNDMLTKLIRVSVEIVATALTLPFPPAS
FAVGSLISLHDSGQALAALSAGDRERATNYMLSALLNGLGAGSDLLVGLKGLGGALHQLE
NSQHSTPVLRSFQRQPSLPRYEDLYPVELQEQVFLLGKPNVHGHAAIFQASHVASAPPLA
TGQFAAREIGGAWQPLLPLPPTAQRAPSGLRIDLAVDISLENVPRIAEGHAKGVHAINGK
YYIQLSDQAFEVQYDAYWQYWQIIDPANPFAFFGKQPVRLNDQGQWLLVERQRLRGGGLD
TPGTYRPLPEQASASSSSLNTLSDYEMPSGMRAHLDIVINKEVFDPTGAGLDVYFETYFT
EVRQTFTARREQLYQDAQAFFARFTPPPRPTLPAYGLPGSVDTLIKHIFSHSNGLVFSEA
PKSVASKRLLLLNMPLLAEQRVEVLYIEHLLTDKHLRKLARYRQLGKKSRSGSHELKYYL
QETNRGALNNASSEFDYYHLIKAAHRYGIEVRPLSSSISYPFLGHTVLSAADDPAAAMKM
SNFFGHRLINHDIEPASARRWVALLDQKLATTHDQVPGIAEMQGAVSVQVQDIPAGRPTR
IRQGAGEAHENTPSHCDFSIAFADPTLPARPLPPATALDNTLIRELGDPTAIAEGERWAG
EYGFVLDENHTWLRVEADDWSVDRSMTAIQQSLTDATYEMPPDTRTTLHRLANFEKKGLD
MEYFFEDIELDTVRNTFDLRRKNLQKDAASISAAQLPPRPTLPAIEPQTSTAGLLETLYR
HTEGLVIGESHSSVASKKLIIDNLPLLSQQNVKTLYMEHLLSDLHQADLDRFLETGQMSK
TLLHDLKTLDRGHHTDPNGVYTFEQLVIRARQQGLEIRAIDCASSYHLKGIAEDEPLIRQ
QMMNYFASRTIRRHQDVMGSHKWIALVGNSHSNTYQGVVPGIAELEGGIGLRVVDVAPGH
SRGITLDQGELVSGGIADDKVYIKADYRVEMEVPRPQPARLPSIEKRLSRPGMFLVQEGE
GNLQTIVHRARDTWIHRTPVLRNAEGKLYIERLRWPRIHLKPFDDIDALVAALEAMNLTR
AT
>Q48B68_PSE14
MQDLSFSTIENHLGPAKDRFFGDGFKHVEYSARHVNLTESEANASISLSYPANWSKKNDS
GELIPHLSSIDALTISINLSQDILLNRFKSIDHCWVRRISIRAGKKPEEDLRNINAKITK
ESQGLDSQGDTNLIFGGNVGTMTVQLEFIIPAAHEVDTIKDSTEKNCYSLHFKNRTQFID
DIIFYSPLNAISKLFVANDNEPHFLPGGIEANYPNIINPVDSLVSHAQIAQALLYKLDGL
TRGESNTLWMRNLNIIAENPAKRRAATRLLVTELKRANIVSLKGENWRVAEVAGHMNGIT
FSSSVAHLLPL
>Q9L6W4_PSESM
MRPVGGPAPGYYPPTYEAERPTAQAAGNDRARSSQASSSPAASVAPETPMLGDLKRFPAG
RYPDMKVENIRLKIEGQEPGGKDGVKHTRRRKPDAAGSSHVHGGQSVASTSASAQSKALQ
DTNFKASDLAELARWCESPHPYALAPSKAAGKSSQLSANVVSILLQEGKHALEQRLEAQG
LKLADVVVSEGRDHLHINLNYLEMDSCLGTSKGLWAPDSNDKKLIAKAARYFDDFNAQKL
PELAPLTKMKSKDSLGVMRELLRDAPGLVIGEGHNSTSSKRELINNMKSLKASGVTTLFM
EHLCAESHDKALNNYLSAPKGSPMPARLKNYLDLQSQGHQAPEELHTKYNFTTLVEAAKH
AGLRVVSLDTTSTYMAPEKAEIKRAQAMNYYAAEKIRLSKPEGKWVAFVGATHATSCDGV
PGLAELHGVRSLVIDDLGLKSRATVDINVKNYGGKLNPDVRLSYKV
>AVRP2_PSESJ
MTIVSGHIGKHPSLTTVQAGSSASVENQMPDPAQFSDGRWKKLPTQLSSITLARFDQNIC
TNNHGISQRAMCFGLSLSWINMIHAGKDHVTPYASAERMRFLGSFEGVVHARTVHNFYRT
EHKFLMEQASANPGVSSGAMAGTESLLQAAELKGLKLQPVLEDKSNSGLPFLIACKQSGR
QVSTDEAALSSLCDAIVENKRGVMVIYSQEIAHALGFSVSSDGKRATLFDPNLGEFHTHS
KALADTIENISSADGLPLIGVQVFASKIH
>Q88BQ2_PSESM
MKIHNAGLTPPLPGISNGNVGKAAQSSITQPQSQQGSYGLPPESSETRPDRARANYPYSS
VQTRLPPVASAGKPLPDTPSSLPGYLLLRRLDHRPVDQEGTKSLIPADKAVAEARRALPF
GRGNIDVDAQLSNLESGARTLAARCLRKDAEAAGHEPMPANEPMNWHVLVAMSGQVFGAG
NCGEHARIASFAYGALAQENGRSEYENIYLAASTEEDHVWAETDESQSGTSTIVMDPWSN
GSAIFAEDSRFAKNRNAVERTDTFNLSTAAEAGKITRETAEKALTQVTTRLQKRLADQQE
QVSPIKSGRYRPEKSVLDDAFVRRVSDKLTSPDLRRALQVDIEAVGVAMSLGTKGVKDAT
RQARPLVELAVKVASPQGLARRDV
>HPAB1_PSE14
MPGINGAGPSNFFWQWRTDGEPVTEREHDSSRSASSANSPELPPPASPAESGRQRLLRSS
ALSRQTREWLEATPARVQGATPPAEARQSPEAQQAERIVQELVRGGADLNNVRTMLRNVM
DNNAVAFSRVERDILLQHFPNMPMTGISSDSVLANELRQRLRQTVRQQRIQSSTPARLAD
SSSGSSQRSLIGRSTMLMTPGRSSSSSAAASRTSVDRHPQGLDLESARLASAARHNHSAN
QTNEALRRLTQEGVDMERLRTSLGRYIMSLEPLPPDLRRALESVGINPFIPEELSLVDHP
VLNFSAALNRMLASRQTTTNSPELPPLASSAESGRRRLLRSPPLLSGQREWIEQSMRQEA
EPQSSRLNRAVRLAVMPPQNENEDNVAYAIRLRRLNPGADVSRVVASFITDPAARQQVVN
DIRAALDIAPQFSQLRTISKADAESEELGFRDAADHPDNATSCLFGEELSLSNPDQQVIG
LAVNPTDKPQPYSQEVNKALTFMDMKKLAQYLADKPEHPLNRQRLDAKNIAKYAFKIVP
>Q888W0_PSESM
MLALKLNTSIAQAPLKKNAEAELRHMNHAEVRAHTPTRFTLNHRAPTYEVAQSALGENHG
GWTAVNKFKVTESEVFIHMERSDSRSKGDFAGDKIHLSVAPQHVASAFNAIGKILQADDS
PVDKWKVTDMSCASSDLQPEKKRVTQGAQFTLYAKPDRADNTYSPEYMGKMRGMISSIER
ELHTAGVQQSNNRPASDVAPGHWAYASYRNEHRSERAGSSSQANELEKEPFFQLVSFPDV
AASPVKSGASSRSLMPPPWTR
>Q888W3_PSESM
MNPITHSFSHLGFSNAQSTSALAPGGNKVPNFVSRGRGKGVPLEHFNTADEYRLARQQGG
VLKSIDGREFMLLLQKYTAAETSDEEFADLRAAIPRYSIDLAEPGQTKVLYRGISLPEKT
AARLLNISWGYESREIAHGLIHGLRVVKEGLK
>AVRA_PSESG
MWNVSKSSNNLGAYKLPLEAQTPPEKISPFDAMSAAQPEGKAPHDQLQNDQYPIQQAEDR
GRHLVEQAEIQAHVQHCHSKAPEIGDATKTQSVSEKLGTAKNSSCDASQILIGSKNDDFH
KNKAGSNGDINKSSDPSALRCSLSPAPRRVPKSKKSYGAATIGGKVYHPHEKTDSTIADF
LSRSLSNNAYRSERHLRKRALAYLNHISAEKEITSNACFAMKDVNSFAHKQSEWLCHLER
SLWRDEPALQFHDRQQLGNEVLGLKKPDDQSPYFKPRAWKISDEAASAFAMMLKGESGPF
TQDQVKVGFEICQEGELLAGRLKIQPRMAFRLKNRHDANRSGTHSVKSLSGLDLSADVGT
DIREFFQVPVMSGTSGTSSDVVIAARYAAMHAGLKWSAPELTIDQAKHALIDLSMDFFRR
NGPAVVMALRMNSLRKNQGLPYKEVDRCEVFTHSYAEIHGAISLTIDGVDPADKVEVKNR
LYGYTLDAKATLMKIADRSIRRGVRSKVDIRSTSTSLQTPQLRRVLEKKKIVQKVAELYS
EMGKAGNSATLKEAITKSSVKELLVNDKPVVSRDYALGEPLMVRSLRFSHDHEATSSFGS
AGKTPAKREVDTLCDNSTAFDIVMTPFSVINAKAKGDTISEMKVPHRPKWKGLPSVLYKV
TASVDLPEYAVARPGFGDIHSFNSNKAFSSEFSSVRNSLSHAEKMGFIENSLKPYIKHDP
DRESFDFKHSIDELADAQCMLQSRKPNSTLRHNEYCAKLELWDAKAIEVGMSRPVAVATL
IEFNLEMLSAARYIEDEGYDGKLITNFLERQLSWFGQNAALNKEVTLKKLWGLPFDERKA
VAEKVCEALRQGVSLCVYEKNVEGSRIRELSLLNFNAYDIMRGIELFLSSKLLQPPTGAG
PTVKSRL
>Q52432_PSESX
MTRISTSSVNSSFSYSAPAEEAQNRVSSAPTNSSPPGTTTAVAQASEGQKKPGAVLSMHA
QRLRQLCESSSHQYRQNALLAKSFDAQRLDINTQAGPSNSPHLNALNKLQQRDFKPAAGG
LEIPFTPKSLLGGGKRVYQIGSSSRDVQVCPRGAGAALRQEIEDKQLMVNNLTDELQDAI
DEANPAEIANTSQQLRHARADLADLQRRFAVLRNEDRRIN
>HOPD1_PSESM
MNPLRSIQHNIATPPISGGQPLDAVGPQAQQSHPKRISPSQLSQSAHQALERLSANAEHQ
RLASLVRNALQDGTFQFQSSNHTQVTYKASICLPADTDTVRTDHLINNELTVQARLNDQS
EYDIVSAHLHGSSKAISFDVPSPPPAHGSASSVLSERTHLGMSRVLSQDAVDSSSLETPL
LSSPDHSRPPSQPKPVHIGSVRRDSGSLVSDNPVVQALLSFAQADQAFPPQAASIAGVQL
EMRPRRDIEKALEEFKGAFTVVKAQLMSGANSSERVDEDVNADIHIPLLLKAIERGAAAF
GPNASIGQNSAKAFLASCAPKITSNDDVLSEFINQKLKGDDDLQVRLGAQELLHVATKKE
FQLGGLAGSIGVSSILGSAWELGASELLKNAIFGKNFSPSQYALQLAGIDSVPPLIIESM
DTMCVLAIIKGMKGEEWSMSDLLPKALKAGAISSVVSFPNNVLQYAGFKSRVGDLAANSV
TTEAAIFGAASGIPPEVKESEELMRAGLFQSMKDGVMAHSGEGVDTKKTIERMTRHALDI
APGESTAVKSMGLASIVGMIPLIASNKATGLLSEQVLRIFRSAVFNPIEAIALNALALGG
RVNVPGLFDSDNAKHARVVQTILARASQHMEAGDRDISAEELHQMLAPRSEFLRHVGSAI
VNGMNASFEAIPALVRKLGYGEAPLAERIPYQDLAVPDTSRQPAP
>Q887C9_PSESM
MQSPSIHRNTGSIIQPTVTPDARAATDLQERAEQPRQRSSHSLSSVGKRALKSVGKLFQK
SKAPQQKAATPPTAKNVKTPPPASNVATPRNKARESGFSNSSPQNTHSAPKSILRNHPNQ
ASSSGAQTHEIHPEAAPRKNLRVRFDLPQDRLERSPSYLDSDNPMTDEEAVANATRQFRS
PDSHLQGSDGTRISMLATDPDQPSSSGSKIGDSDGPIPPREPMLWRSNGGRFELKDEKLV
RNSEPQGSIQLDAKGKPDFSTFNTPGLAPLLDSILATPKQTYLAHQSKDGVHGHQLLQAN
GHLLHLAQDDSSLAVIRSSNEALLIEGKKPPAVKMEREDGNIHIDTASGRKTQELPGKAH
IAHITNVLLSHDGERMRVHEDRLYQFDPISTRWKIPEGLEDTAFNSLSTGGNGSVYAKSD
DAVVDLSSPFMPHVEVEDLQSFSVAPDNRAALLSGKTTQAILLTDMSPVIGGLTPKKTKG
LELDGGKAQAAAVGLSGDKLFIADTQGRLYSADRSAFEGDDPKLKLMPEQANFQLEGVPL
GGHNRVTGFINGDDGGVHALIKNRQGETHSHALDEQSSKLQSGWNLTNALVLNNNRGLTM
PPPPTAADRLNLDRAGLVGLSEGRIQRWDATPECWKDAGIKDIDRLQRGADSNAYVLKGG
KLHALKIAAEHPNMAFDRNTALAQTARSTKVEMGKEIEGLDDRVIKAFAMVSNKRFVALD
DQNKLTAHSKDHKPVTLDIPGLEGDIKSLSLDEKHNLHALTSTGGLYCLPKEAWQSTKLG
DQLRARWTPVALPGGQPVKALFTNDDNVLSAQIEDAEGKGLMQLKAGQWQRFEQRPVEEN
GLNDVHSRITGSNKTWRIPKTGLTLRMDVNTFGRSGVEKSKKASTSEFIRANIYKNTAET
PRWMKNVGDHIQHRYQGRLGLKEVYETESMLFKQLELIHESGGRPPARGQDLKARITALE
AKLGPQGATLVKELETLRDELENHSYTALMSIGQSYGKAKNLKQQDGILNQHGELAKPSV
RMQFGKKLADLGTKLNFKSSGHDLVKELQDALTQVAPSAENPTKKLLGTLKHQGLKLSHQ
KADIPLGQRRDASEDHGLSKARLALDLVTLKSLGALLDQVEQLPPQSDIEPLQKKLATLR
DVTYGENPVKVVTDMGFTDNKALESGYESVKTFLKSFKKADHAVSVNMRAATGSKDQAEL
AGKFKSMLKQLEHGDDEVGLQRSYGVNLTTPFIILADKATGLWPTAGATGNRNYILNAER
CEGGVTLYLISEGAGNVSGGFGAGKDYWPGFFDANNPARSVDVGNNRTLTPNFRLGVDVT
ATVAASQRAGVVFNVPDEDIDAFVDDLFEGQLNPLQVLKKAVDHESYEARRFNFDLTAGG
TADIRAGINLTEDRDPNADPNSDSFSAVVRGGFAANITVNLMTYTDYSLTQKNDKTELKE
GGKNRPRFLNNVTAGGQLRAQIGGSHTAPTGTPASAPGPTPASQTAANNLGGALNFSVEN
RTVKRIKFRYNVAKPITTEGLSKLSKGLGEAFLDNTTKAKLAELADPLNARYTGKKPDEV
IQAQLDGLEELFADIPPPKDNDKQYKALRDLKRAAVEHRASANKHSVMDNARFETSKTNL
SGLSSESILTKIMSSVRDASAPGNATRVAEFMRQDPKLRAMLKEMEGSIGTLARVRLEPK
DSLVDKIDEGSLNGTMTQSDLSSMLEDRNEMRIKRLVVFHTATQAENFTSPTPLVSYNSG
ANVSVTKTLGRINFVYGADQDKPIGYTFDGELSRPSASLKEAAGDLKKEGFELKS
>Q9JP32_PSESM
MYIQQSGAQSGVAAKTQHDKPSSLSGLAPGSSDAFARFHPEKAGAFVPLEGHEEVFFDAR
SSFSSVDAADLPSPEQVQPQLHSLRTLLPDLMVSIASLRDGATQYIKTRIKAMADNSIGA
TANIEAKRKIAQEHGCQLVHPFHQSKFLFEKTIDDRAFAADYGRAGGDGHACLGLSVNWC
QSRAKGQSDEAFFHKLEDYQGDALLPRVMGFQHIEQQAYSNKLQNAAPMLLDTLPKLGMT
LGKGLGRAQHAHYAVALENLDRDLKAVLQPGKDQMLLFLSDSHAMALHQDSQGCLHFFDP
LFGVVQADSFSNMSHFLADVFKRDVGTHWRGTEQRLQLSEMVPRADFHLR
>HOPAD_PSESM
MLIGHSLHHMRPTAVDSSLPTSATSQTISNTKSRLDPHRVRELTFIGVGSSVAYLLNELN
GRFADSGVTTPFLGKVSIVGKDDSWAENVRGKGYINHQTEIISQWDQQVPKYDPNYAARA
EFSASNRRQLTRTVELGAEHLKAQVTGISRLDDGCFRINLDNGQILQSRQIVLGTGAGPH
TSIWNSVTSHTQAEKRLDNIKLHEQKALRGKVLDLDEFMRASDASPQTFAGKTVVIHGPN
AGIDAAERAGELGANAVWFTRSTNPVLLDGNQLKFAPELAKSAIHKVDKLDIRPTKLENG
FALRLHYSSLGQDSREPKKVLDADYYVYAMGQDIHKPGSAAAILGSLLDHLEPIYDYDQV
YSDQPFKTVIGLQSRGSNSDNGLIIVGAAVAQLATNVQHSYKDHALDRILEEMTRLPEKQ
TEKLSQMLLEGAPSVQIQTYLKTWQLDSGQPPDKQVLQNQVENYLAARDYFQRQTNEQKG
NLDGVAAEVKNQTLTEVASVIVSPQLGTIKASAAALSGLMPAYVANGENNFTTDNRTMLR
AGIAARYPNIGNAEASAFIDEVVTLRHLNSQRFIEKVAGEMMDKGAQPLVSLRPPVLGVP
ASVRTAYEAYLHALNSGAHDGTPLSQRWLPKK
>Q9L6W3_PSESM
MRISSSPFVIVNQPTPGELALAVESPLAKALPTPVGGGGQAGVQFGQPAGNTQGAPTGAE
QTASSILALLLQGSGGAAANANVNNQVQPQPCADSPAEAAPTEATAPAAPVEQVAAPTNT
DATDASNAPKAADAAFLDNSEYSSPEALKRWEPMVAHLPPEEREQAAKELNRPIAAAWMA
RDDGPDAGKAMDFINANPALKTAVDVAQGGGNADGKITNKDLKTFAKNMEKAADSADKDL
ANYTKDNPDADPQSLEMVRSAAVMRANMPLAIAADPHHAVDAADKTKVDGNVDAEDLKGL
AQSNPGLSGALKQSCSTWSQPGFLGQVDEAGMSGRKKAAHSPDKMFDAKNLSEWIKKSAP
TNGGQFASMLSDSATLNAVAGIDISKLDKDVFDKPKSYSGAQKAAVMVKLQQTQQSVIAG
RSLRNTDKTEQGLNDRISQLQADPDVQAYLNKSIPEQERNLVRSDASLQKAVVEQTKNVN
SGQALQTDMDKADKAVNKHNPNADYSGAISGLSAQLQLQKDLFPDSKVPTTNQVLENKPD
LQDKIATSYVTNFSEGGALKQLLGQKKSDASQSLQTADNQKAIYDSVLPPDFTENQHENY
MNSTLGTLQDSKKGRKLLEGKSDEGGPSMLTQLAEAGVGGKALNSIVGFASVSSLIAHGD
KLGATQAIYDSTRMGAEAIKGGIDAGAKMMGREASAGLGRLGGQMIGRAVGMVAGEATGL
AAGAALGAAIPVVGWAIDGALAVGFGISMIIDAVKKHKAQKAFDHNVDPVLDQFGIAKAH
>D4SZP4_9XANT
MGLCISKPATSGSSVAASPERHPNPASEQLNPHPPSVPETSVSPSLQGLVTRGAPRARRG
RSGKPTLQPHEVQQTAYQLGMRLSGRPIEDVRDRQRLADATATVHETRLALHHGRGNIEG
DLRLSNGRSSTCSYLSYSFLSYWPGKHDINLMAGCALAVGAGNCDQNAAINTRRHAVRME
GGGQIMNVCDEACAHMYALYQPPGSAEAEDSAVVLDSWSDGPAVLLRDSGWAGTYGTSTY
VIERFDKPGAIDALARTRALQAEIEDPQTEFHAHLRGVESVVRTPPVPRKIYASTPVIDP
DLAERTRQRLQELAPRTRKALAADAARQAYGLDDAQPISPRTTAAILKDAARLDALGRPP
LSWAPTSHTRLKRFVTSARTNARQAFWYGRGWRPPVRGTI
>Q5QA86_XANEU
MPKIESTKQAPPDPAQLIQTAPTPSGSGSAASSSAASAAPSAQLGGLSIRPRRLGRASRA
NLPAASSTNAQDVMAALFAAAPVPQGPDPFEVLSKASSRLKRFNDLAQKRDAPADIRALE
ARLESGKSAIESARQALQALAELNIQKRMPVDNVEEHENFLVPHFAVAASLHYGACEKMI
DQKMATEFGHVNTQRVEMVVLSADAMRLQQPGPWLALRGHLLNALAAMEEVCQRIRSPMT
GQGPRDSLNDHLPVVRAMMGSCHERMQTVRGMLVEIHSRRLADEASECGLPQVLDGLREL
EEIDSLHHAEVGEALKHVIQVHVERFSSTEHSLTPEGLARCKKVLVGYAEIRGRAGMQLC
VDAAALIEAGEHARDHLWPTMLDLAQALADQRQAIVDMCEFAVQDRQLIGAAAASPGQAP
ASLTSSVPTTTTTTGKSSRPRRARVRTPDASSSAAAPARRVMDERSAAQKQADEILKGTR
LESLPVAELGGDFIALAKRLGKDTTDVERLIGDSRYDAATAFDSARITMQGWFGSSERVL
QLKGKLRAGDARIDHLDTRLRLLQRIEHDFKRREADALKTDPQPRAPHLERLLAMNGLAR
VTSPRRLRSEDDIGDRGRLFEVRIDHTPQSNGNIPRPWFVHVHAKRPVTPRRAARARL
>Q6TQF0_XANEU
MKTSSASKSHYTGQFPQGDLQPKTPIPVGRNSEIPKDAALSAQLKGLRPLDRKPSKMPTS
SSDLQAVNKMIAENRSNDVGKGQFLLSTQSLGSAERVDSQNYHSRNESGKAPLFFSEFAT
EKPSLQSVKSLSQGKQDYYAVRHVGKRGRDLFTDEPIEGENSKLGRLKTSPLLSTQSQGT
RAIRAFAATATIDKSRGEYVARLHRHVVEALGDEGGVVHLLRPTRDHYAEDSTLNFFTFC
EQTELASSLNSLEAISAKKEDRKPIVFTDHKSLVGLSRTSRTEASPIGRLVQQPYFVTSD
LKRGDKVVITDDHIQAGGSMLAMEAAAKEAGVDVLALATLSAHPFSPQLTMSSEVSAFLD
ETLAAWDPQGKVTERLAAIGMPREKLTNSEAMILIAYAIDPASDSAILRFESIQNNLFKR
AHLHNVGIDPDAPDTLEQMQKLSSMQEMAGTDSARHFVDDAKVLEGEHDSLIPILKMKPA
SPDEIVKELDQVSLASRSSIQASEVKQVVVLDWDDCLRDEKGLNYKLMHNALAITAREHA
STLPELGDAVAVLHSKLNGAEPVDEEAPLLMKNQKDFSSYLMGRQSIYKRHIIEDFVRKM
LPGISEHKAASINNAVYSNFVREYKMLVKPEVSKKNYSRDVPFPDIELSLLPGAKEILEK
SRNANSRVILISNRGHGDLENEINHLGMMHYFDVVSGAEEVTLEKSHLPPSQMPEDLQKR
LINSLNGSDEEALRATLSEAAIYAHPDSTTIERIDKKPDSTRLAESLERLSVQPNVPITS
YGDQPSDIKQLKSVAEPKSRVLKGVIVNAQRDDVGREIDVDGVPTRVVSKITEL
>Q5RJF5_XANEU
MKLSSDIGTAASRGAASHPPVQPTQAEDVAAPREERAPTGPLAGLASSSAALRGRRASLA
GRASPHADEEGAMLGGSHRSDSSQSSQASDATFYTAQVVSPAREIDTPDVPAAAATYAER
STAAAAEVKAQLRARLDALPFAAPSEEQTALQASYLEWADARVQERINAFGPDAGYQAVG
DMKTAGTKAALPIAYECLRSFIIGAMRIPVGLATGAAYASRRPADAEELSTAMVAGVAAG
SASYTSDTLLIPAMDRRAPVSNLPRFQAIDPKILVPDPPPVILEITAEGKRFTRPGENNA
PTLADLKAQTYDRRLGITQRQSTLDDKSLDTLLLKPVINAGFNAARRTGGEPGLLTPVGQ
WGLSALAIGGAGVVQKALLETGKAVARTGQMRVPDLVGGEQRLNLFALALPDKARRPAQW
SDAVHFPPTYLLDTGKEALALARQGFNSANAVATTARDLLTRHMLSNVMASFGPMGAGRI
ITAPLRRGSHIRVAGEAVNSTAVVVQQAVQTLFNDTFWNALKAKNGANTSQAARLDNERA
ALAAEHQRTIERTLEALAEPVDQAIARLSGPTPAEAERAMEEGMRAAPGPGPLGQTLRTA
LQTLRTEIGTQSVSIATIDAVRTALREGWSQTFSGVPRDAATQALDGQLQTLKRALHDSE
ALRQWQSGRA
>Q5QA89_XANEU
MKLQRQNSAPPSIPSGSSANPGAAHASEPFVPEPQTPRSTVLKGLAEPSPRLRARAGKTT
TLPSGELSPAKTRQWRPEAGESSRAASERAERQHRAGRHPGNQQAASSSATQGAYAQRCV
AACERLKAQLRAGLKARPFAEPSDEQLALQAEYVQWADARLQERIEAFGPDAAYEVAGDM
KAVGRKASLPIAYESLRSFFVGALRTPLGISAATAYQSNRPPASEPLSTATLAGVISGMG
SHACDTLLIPSMDRRARVANLPRFQAIDPKILVPDPPPVLLEITPEGSKRFVRPGENGTP
TRAELTAQAYDRRAGIAQRQSVLDDTALDTMLLRPTISGGFNAARRTSGDPSTRTAVAEV
GLAGLAVGGAGALHKALLDTGKAMGRTGQMTVPDLLGGHQRLNLFALALPDKTRPPATWS
DAVHFPSYLLQTGQEAMALARQAFSTANAATTALRDVLGRHMVGNVLANMASLGATRLIA
SPLRGGYGGGSLPGEADNSPAWVLQQGAQMFFNDVGWNALKAKNGTNTTQATRLDHERAI
AAAEQDRTISRTLQTLAEPLDTALGLLPPPAQGEVPRAMEEGTGVPVPLSADVDRLRNAL
QQLRDQVAAQAVSIATIDDALGRLADLPVAGDGEGRAVIAELSAQLHALGAALRQKQALQ
QWQQGRP
>Q5QA92_XANEU
MKSSASVDSASRSAGSHLPEIQETELATASTSAAVTHQSAPDPALSPLGRAPVRRSGANT
LGALLARPEQDAQALVPQPVTSSNATKATLARLRQQLASDNARAIAPDLAADLISRLRPM
KSPGTTGAQARAATHADLVSRISEHDVIDWYKAQGLNENDVATLRRTALLSGMPNPSGSF
LTNVMQYIVSPWINYATRQPWAGAGFGLATMLVAAPVNAGQQSAVVSLCESIREHGAHVI
VPDKKQINDKHWLPELAHALKEKIETFAKACDVFREIQSDPNSSSKERAAAADVLLAAEK
ELHQAQHDFVMTQGAHDRQCQGNRRQAVPRIMRSPVASTLGLLSKTGAMRALSPTAQTVG
AMLMTAAQHVAAGFDEQAKQEANNKLNLLYADVLTDAGKQKLASGAAVSAEDIKTDKLRS
LIQSPTQALVKRVTAGVAELEKLLADAVTAEGTQPGAITADDRDIEAGDASKAMQELRLV
RNDLEALREGRLDEIDPNGTASKLLIGAEKSVLSQQLFNDIAKKYNYLEFTAQTAQRIGQ
MFHLIFLGSAASSVISKLVSASQGGTRNVPLPQSLAVSAISGGMAAVGALNQHTAITIKN
NRREGSTDIGLGKQLGRGVLGAMYETFSQRRGTKASKAINALLEGNDVEALLATARALSV
QEASTSSSQPQDLPSTSRAAPPRREHVSAPSSPNRSRLEPTNNEITRSKSARNLGTELHE
FARMAGKHSKHLV
>D4T148_9XANT
MKAEHARSHSLSSLDHMRDPEFGMGNDSDLEAGAQPSHSVFCQSEDSRLLTTRPPRRGTS
SGSPSPRSTGQSSGHTDNSGLETLLPASLTSVQKPRHMGLVRTEAGRLVSADPVVHALLS
FAQVDQPVPSQVASTDGVRLELVSRRDPEKALEEFKDAFTVKNAQLMPAANSLERKAEEI
NADIHIPLLLKAIERGSAAFGPSALIKMADGSEISAKAFLASCAPDVKSNDDFLSGFISQ
KLKGDEDLQVRLGAQELLYVATKKEFQLGGLAGSIGVSSILGSAWELGASELLKKAIFGK
NFSPSHYALQLAGIDSVPPLLIETMDTMCVLAIIKGMKGEDWSMRDLLPKAMKAGAISSI
ASFPNNVLEYTGFKSRLGNLAANMTTTEAAIFGAASGIPPEVKEGEDLMRAGLFQSIKNG
VMARPSENMGPEEAIEQMARHALDVAPGESTAVKSMGLASIVGMIPLIAGNKATGLLSER
VLRIFRSTVFNPIEAIALNALALGGRIHVPGLFDSDNAKHARVVQTILARASEQMESGAR
EITAEELHQILAPRSEFLRHLGTAIVKGMNASFEALPALARKLGYGETPLNQRIPYQDLA
VSNTSHQPAPEP
>Q8RJQ0_XANEU
MEYIPRYEALEKVPVRVRFHAYLRGDGSFGPGLPGILRYMTPDQKKRLYLASERRKLALA
APKSKPTPKSKPLKGVFRTLHQKPNLLLEISSKFSNRAYSINDSSSGYLSQADLEEMVDE
ETGELTRLGEAVISGASQGIQTAIRANFRMRYQQPDLPPYSPPQAFHRPEETWNPHTPAG
SSYSSLFPPTPSGGWPQNASGEWHPDTPAGYSHRAWPAQPEASSSTFDDLESLDYRQNYG
YREFDLNTPQEIEQPGWWQQATPAQSTDSTFDGLSSMSHYGSEFDLNIPQQEEYPNNHGT
QTPMGYSAMTPERIDVDNLPSPQDVADPELPPVRATSWLLDGHLRAYTDDLARRLRGEPN
AHLLHFADSQVVTMLSSADPDQQARAQRLLAGDDIPPIVFLPINQPNAHWSLLVVDRRNK
DAVAAYHYDSMAQKDPQQRYLADMAAYHLGLDYQQTHEMPIAIQSDGYSCGDHVLTGIEV
LAHRVLDGTFDYAGGRDLTDIEPDRGLIRDRLAQAEQAPAESSIRQVPARSNEQKKKKSK
WWKKF
>Q6IV70_XANEU
MEIKKQQTAGPSSLAPLHDIHTDNAPVADATSPTQTPLHPSLAALTPRSRSRASSADSEH
GASPVPSHDTEPQADSPERASGPSTAATLAARANAALASGVQQAYAAVSKGASNLWSLAD
LRTMLQIHADDPAFLQMVRHTDPEQSAPHTLAACRQQITQLRDAIEAATGLEARFRQQLL
GDIKAVEDALQPLEHGTPATGRALKSLANLVNLWPLMVPSPLLGNQAKTFAYSIAAATKG
VMTLSASALRPTADGLPFPLMGGQLGRDANEMHFYSVLLNGLFLTTELPKKFGTPSMRHQ
AEAVENNLGFAAAASTACAAMVLTPFLWNSLNVLGNRLQHKLSHLGAGIAENAGFQSQAQ
RLRARLTPGQVSAQLRTQLNEICAALEHGREAFQQARRDFTDPSQGRELTRTLNAQCTHL
LETLDRCSKRLSAALQVDQDQPATLPRQVTNHDIAPKLALALLGAGVTGLTVYLIQPDRI
GTVDLLADSVVVTAVMMQSAVNAHATRQDAMERFKAMCSGSLVMALALGVEKLSKTFADK
SLIEASSSSPYYAGAIMSLMSMTMPGPMARGAELAMNWGGGQIMRVFRGPDGTALATRMP
SSPEELIQHVQDTARYVQSLSPEQAQEYAQTVADSALQGIEDAGAQAQTRPASSVTITEI
TEANEEEALAAASASPEQRSPARTHPSPDQAAASTVPSS
>Q5EN61_XANEU
MQIKTAGLGPNAHPHGPVSGDGSSPADRSIEIEAGHGSDTLSRACPQPASETTMGLADLL
SISSQRPSRPEVMPAITPAGDDEGVPDLRSQPARSGASQPCPANPGEARDVESGLLMRDC
SSRIAAFLGNLSVVQELRQFDDSEFVDKLRNELVTEPGCREPKTLLAAMGERVNELRSHL
NKQASTREEAEFLAEARRYLEPVMTSFETDIHTLQHDASAAKRIYQGAMTLLLYPLPLAT
LFTQKTGTYAAFNIASYTYTAIQLVSLMRRPTTDAKLFMKHAINRHSLVFFISLIYAVPT
FYAKAAPLQRNAGFVAGAAMAQGMMMFGLRLGQDLMDSMRLRFNGAFNRRRDLPDGFRDA
IEGVVGDLRAGLSNVNRSVGEFQQDRRITPHMDRQLTFFKQDLSRIVTGLERLVATGTRQ
ESPLAASDDPPGPLEAVRRTLEASFANNPDLKGKLALATVAFAVLGSNIALMRNNGLALP
DFIADAVVSSTFLLREALSPHVTHAGMNDSVSDTVGGMTIGLPFSVATVMSGYMDDPRAN
PSGFIAGTVGYTAAYLLFGRVAGDVLSKGLMATSGALGWGQQQAIRLGRSAMALGFELVA
GHRSPAAADVHDLAGIEMADVPLEPLCFSPSQRASAERTLVGTLEQIGDEWYDARDEWEG
ESEGTAGRDAPWVDAPAELPVQPVPQSE
>Q3C000_XANC5
MSDMKVNFSSKIIDSTPSEEEVATQQDSYTKSGLVAPSLDSQALKKAPRKRVIKENIAAL
HTSSLERVHQKKVLVQNLAQLQRGLAKINGRVELEELIDGFSVKELLIKRNPKIAEEYGE
GNPLMIRSLRFSNPQEVTSKLGAEGKTPAKREVDTICNKSTLHDIVMTPASLVKKEVRMN
LISEVPRAKDKQKYRGLPSVVYGQSSRRSESDYLTSRNGFGDVHSFKSNNAFNSDYEKIC
GSLSHAEKLGLIERNLTPFIRHDPDRISTDFVHSIEELAEHQMLLQSRKPASALRHNEYC
TKLELWDAKAIAVGESRALAVATLIEFNLEMLSIAQEIDDDGHKSKMVADFIERQLSWLG
PQTALDSKSTLERVSAVTIQEREFIANEISRSLRQGVSLCTYDKDEAGSHIREMSLLDFR
VEEIIEGISIFISSKLLHVTNAGEA
>Q07061_9XANT
MDPIRSRTPSPARELLPGPQPDGVQPTADRGVSPPAGGPLDGLPARRTMSRTRLPSPPAP
SPAFSAGSFSDLLRQFDPSLFNTSLFDSLPPFGAHHTEAATGEWDEVQSGLRAADAPPPT
MRVAVTAARPPRAKPAPRRRAAQPSDASPAAQVDLRTLGYSQQQQEKIKPKVRSTVAQHH
EALVGHGFTHAHIVALSQHPAALGTVAVKYQDMIAALPEATHEAIVGVGKQWSGARALEA
LLTVAGELRGPPLQLDTGQLLKIAKRGGVTAVEAVHAWRNALTGAPLNLTPEQVVAIASN
IGGKQALETVQALLPVLCQAHGLTPDQVVAIASNGGGKQALETVQRLLPVLCQAHGLTPE
QVVAIASNIGGKQALETVQRLLPVLCQAHGLTPEQVVAIASNIGGKQALETVQRLLPVLC
QAHGLTPEQVVAIASNGGGKQALETVQRLLPVLCQAHGLTPEQVVAIASNGGGKQALETV
QRLLPVLCQAHGLIPQQVVAIASNIGGKQALETVQRLLPVLCQDHGLTPQQVVAIASNSG
GKQALETVQRLLPVLCQAHGLTPEQVVAIASNGGGKQALETVQRLLPVLCQAHGLTPQQV
VAIASNIGGKQALETVQRLLPVLCQDHGLTPQQVVAIASNSGGKQALETVQRLLPVLCQA
HGLTPQQVVAIASNGGGKQALETVQRLLPVLCQAHGLTPQQVVAIASHDGGKQALETVQR
LLPVLCQAHGLTPQQVVAIASHDGGKQALETVQRLLPVLCQAHGLTPQQVVAIASNSGGK
QALETVQRLLPVLCQAHGLTPQQVVAIASHDGGKQALETVQRLLPVLCQAHGLTPQQVVA
IASNGGGKQALETVQRLLPVLCQAHGLTPQQVVAIASNGGGRPALESIVAQLSRPDPALA
ALTNDHLVALACLGGRPALDAVKKGLPHAPALIKRTNRRIPERTSHRVADHAQVVRVLGF
FQCHSHPAQAFDDAMTQFGMSRHGLLQLFRRVGVTELEARSGTLPPASQRWDRILQASGM
KRAKPSPTSTQTPDQASLHAFADSLERDLDAPSPMHEGDQTRASSRKRSRSDRAVTGPSA
QQSFEVRVPEQRDALHLPLSWRVKRPRTSIGGGGTPTAADLAASSTVMREQDEDPFAGAA
DDFPAFNEEELAWLMELLPQ
>Q9Z3F4_XANEU
MRIGPLQPSIAHTAAPALPTHTSAISPTQVPHMPGNTPPLRERPRRRAGNMPPLVPLNDS
AMTGKPALVALDSEFSEQRLAEVQARQITVQTLQGKLATHLAQAGTALKPDSIAARFAAG
TLEPVYLDTAAFNAMSRGLPARARAAAGPVLIDAQQGRIIFNLQRAFAPGDTFSDAALAA
LGKQLNLSGHGLATPNWLQPAAGTPGRRKLQQAARYHGHEVPARDGGAGFFKANDHRLLE
GKQVLLRNHQKSLVHNHYFEAPSTRAFGKDVMVHRGLFDNHAGIPENSLASIDHAYEQGY
RNLELDVEVSSDGVPVLMHDFSIGRMAGDPQNRLVSQVPFAELREMPLVIRNPSDGNYVK
TDQTIAGVEQMLEHVLKKPEPMSVALDCKENTGEAVAMLLMRRPDLRKAAAIKVYAKYYT
GGFDQFLSNLYKHYQINPLHSQDAPRRAALDRLLAKINVVPVLSQGMLNDERLRGFFRSN
EQGAAGLADTAMQWLDSWTKMRPVIVEAVATDDSDAGKAMEMARTRMRQPDSAYAKAAYS
VSYRYEDFSVPRANHDKDYYVYRNFGELQKLTNEAFGVKRTTAGAFRDDGESLLTDQPEA
ELLAILENRALARGHTGNELDVPPETPIDINRDAEIVKQRTQQFQASSIPADPNHISAVR
EGKQHDHTADMVNDPAATRALDKRAKALGLLTDKYRGAPVTHYLNEQARQTETD
>AVRV_XANEU
MCDSIRVQFRSIQKMVVKMKKFFRSLGVGGSSSSRFQHHIPEADSAPSSKASTPPASPPP
DSPPSNSAFSALPTRPRKKAEALSDAVESRGHLAPPSLVSYANATLDQLRRNEPISESLR
LMDIENLPHLVRSYDNRLNNLNLRSFDTPGQFLHDLSRWHKTGLPLRAVVRLDEDPRRWH
RVAFDVRNHESGHTTIIALEPASAYNPDHMPGFVKMRENLTSQFGRKISFAVIEAEALKS
IGGCVIFSLDYALAAYQERSTFDQWHKDLRKKGNIKGMTPESQHLNELGVYLLKGTRLLP
ANFYKHAHSRRTIDELEADQPGASGTDVRSGRAAVYKESLSRRLEEFQVQRDKTYSMSIE
ASRARKIRHALES
>Q9FCY7_ERWST
MRLNLHATEKKTTVQNVENPNNSTIPPLQQGSSSSAPQASGGTLASEGKNIASMPAIRQH
LSADGENGAARQKNKSFSLKNFLGFKKTTKAPAQPTNPGSNVPESSRIRRPTLGDFLAQP
EQDGEIQAPHPSAASPRLTRSPGVSRHSVEDMRDKPVAKADPRETSAIDIKHQLNNFNQM
RQNILNKTRPFSQGATTSSVMDARAPLPAIPSTTSEITEEVDATQPEQQLPQRHLDAREN
PSRILKTGRDVTSIHRFRPTLPAIAENTAEAEANRRIQPLQTPPPLENTPVSPLSLTLDK
GKLRLADSNPTAMNTLLEQTLGKEGQHYVAHTASAEGNHHMLLDEQGHLFDLKSHEGGYS
VFHNSLPSTVKMQLSKNNDEPIKLVNDNGKLILDRGAEGQEVLHLNPPGEIHHAYLSGIW
RHSVAGEMNQENQWVRIHDDKIHYLNNEVGVWQTSDKTPYSQLSVQGDGKLYAVRDSRAL
HNLSDNHVSESFVDKIKSFAVSEHGEVAVLTDTESPHHICLMPSANAVSSERIAFSLHLA
DTMQMLQRGEPHLETQSIALKDGRLFAADSEGKLYCGELSQIKDGELPMNPMSQNVLKQH
FGHDHRIEGFFTDDNGQVNALVKDNFRQMHACPLADDNQFHAGWNLSDALIINNQLGLNN
INPAPHEIVNLGHEGSLTLQDGKVHYFDQLTRGWTEAEAGCQQLKKGLDGGAYILKEGEV
KRLNINQSTSSISQGRDNFFALPHVRNKPEPGTALHGLDKTDKAQAIAVVGVNNYLALSE
KGDIRSFQIKPGAQQLARPARTLSQEGLNGTLKDIHLDKKQNLYAVTREGEIFRQAREHW
QQGESGRGWQKLTMPPGESGIDRIETDAHFHPVAVLLDGSRYQLRGETWHPQNASEPTQL
ETGLRDSQRVFARLNQDMKGGLIPGTGLTIQASAQLAGKTGRENRQIKSKFAERVRAYIF
NPTMATPRPLKNIAYNLQHRWQGRRGLSAVYEMQGALIKQLESQNVRNKGAQTDLQSKLD
ALDFGEQGATLLKNIKQFREELENSATQAAILLGKHQGVLTSNGQINEKFKPPISKAAIQ
SFNVNRSGRDLSKGLEQAVRAASPSPQSKLQKLLSHFVTSGLNMSHQKGDIPLGRQRDPN
DENALTKSRLILDVVTLGELHEFVDKAALISGHNPDPSQIAQLHQQFEALRENQYEANPV
KQFTDMGFTHNAALEANYDAVKAFINAFRKEHHGVNLTTRTVLETQGNASLEKKLKDTLL
SLNAGESMSFSRAYSGGLSTAFVPTIKKIPVPIVPGAGITLDRAYNLTFGRTDGGLDVSF
ARDGGVTGTLSVSTGHDLLPYMTGTQTTAENASDWLSKKHKISPDFRIGATLSSNMQRTL
QNSLNFKLTEDELPSFLNGMIQGTLTPVDLMKKGIEHQMKQGSKLVFNIDVSAASDLRAG
INITADGSKPDTATFRASTGLSASANLVSARSERSTTVGQLGNTVSASDNRPTFFNSANI
GANLTLSAGVAHDFIRGASVSQDGTTKPEKKPGTFPAFMSVNVSAALALDNRTTQSISVE
MKHADPVSQNDIDELISTLGKHFKDSMSTTLLSSLKNQENPDPAEQLKSLDRHFSYNNVV
GDDRYEAVRSLKQLVQRQRAAESNMMELGSAKHTTQYSNLSRLDENGIFDILHHHFNAAL
PPTSATRISNMMANNPLLKALIQKLQSSPFTSASVSMELKDGLRDQTEKAILDGKVGREE
LALLFQDRNNLRIRSINVSQSVSKSEGFNMPTLLLGASNSAGLSMGRNIGTINFKYGQDQ
DTPRRFTLEGEIAKANPDVASALSELKKEGFEMKS
>A2I8A2_PANAY
MWHNINPYGAPPFSNRAPDGEPPAADPPPQGTAGGTPPLRDDPRAAPYPEDEVLTEWFSD
CATIGGTDHGVIIDYGRALRRFSGFLSQNGLPALSAPGRLDDPDRLRRDAHVYIDRFPQP
TNKKYLIPSLNRLIDLVTSGADRITIRGPKRPRRTVPDADEAQIKAAFPGRDGYSVNLTT
SARAYSAWLHANGRPGLSDTDWLLSEQADADAAAYSWAHPGYAGRVNIVLAHLRARAGGE
VPLIAKNQNTRTIPLADQRLARAYRDVAEDRAGACGIVYKKGKDGRDAIDRSITLLRSFS
AWRTARGLPALTDHLHDPTLLTDAQMFVEEKSQAGRALNTTRRTLYMLNAALELLRASFP
PGTPVTLPEEPADSFALPGSDWSGWGMSLSLGGHGPADSDSVFGGLAPLDSRERFSSDGL
SGTPASGLPETGEVNRPGPDGAPFVSMRDAVPPFRPDGVGFASGEGLSCLLDSILQCYHN
IRRGHGAPRGLTDWLDGEVRRVREALSAQGVDLVPARGEIDIYGGPGSYLAGAMGLRLQV
IQAEFQEEPDGTYVRYTSHPEMGRSDAPLVRLLHTPGHFQPLWG
>NOLB_RHIFR
MMLPVTSISNSLPRVASSSFGEQAQFERALAQAADSMKNDTASTPVRTAPISPPMDVHRA
APTSPLKDRVLQTISAICPDSIVAAAAPNHKAALISGAPPGPSQKLPVEDGAGTERLGIP
QGGHDFDVMVAGLRDLYNGVTQVALVSKGISGITSSVNKLLKEG
>C4PL72_BRAEL
MADKVGASHSSTAGGAAGTATAAAGSAAAEAAGEAAFNRQLAALTASSTKAAERDVELRV
VSTELSTVKKVADERVQ
>C4PL71_BRAEL
MRISSSSAAGHLDSDLHATGGGKKGSRAPGEHDDHGQSHGAGAPLNGGASGPDADSQAAA
MQQAFNVALGAVAMQFVSSAMGRFDDAMAETEEDS
>NOPL_RHISN
MDINSTSPLNASPQPDSPPPANASAFAHQLSGFQYSPPHAADSLLPQVEADSPYLDTRHP
YSQYLDSAYPYPSPCEWQHDLYTRTRERSPHPSEQRPHARVLQGAPEHDQDQHLEAAGPR
EGSWQVGPSRSGPSQAGLSPSATPLNPSPPPHATDLETKHPYSQYLDWANPSLLDWQQDL
HTRATASPAPLTAERGRSPQPSEQQPHARALQVPEYDQDLIWQRVDAAGPQAGPWQVGPS
HSGPSQARPSHAWPSSSAGAEPAELSDFVMDSGVRAWDHWFLAPHMASEDQMSMLRATGL
MPTAEVPTTTFLMMGMRHVAEFRGEGVIRIRPSVDFDI
>Q50EL2_RHIFR
MYGRIDSSSDFHYTQSASKQTDAETQEFADTFARMHLDRSDSNGGSSRYTLDHEPPVVPI
DLKRFRREIRKFRGKEITDIADNPQEYSDFVSAKARRTADVAQQYGIRRDSENARYFSYQ
LGNQCVGLMRTEGGFSMEEEFESKSWRDQFPGHQEITSTVDLQVAHPLVENAGDILLEYQ
LRRDGERPLLNWRAENPEAKARAAMMGFVEVDDCDMVLDPKQHPDKWTQTSAAEWRRKDK
PPLYLCKFEDAETAQCSTSCSYETYEDDFM
>NOPX_RHISN
MSASNLLPMISSNPAQFAQASLAKAFAPRVAQGQQSVLSFEAMLSTNMLDRIGPLASRED
LPPPDAESTLEDLQKDPLALLPPHMRAAIESMDQTPQSAVVIDDHYVAPAPIQSSRITWN
GGSLTKPELQIVAVLNRHKDLCPLSWESLEAKANDPSTPPDLKAAIEALLQDPELFYAIG
SQGDGRCGGKISAKDLSEFSKHHPQVAAFQESQAQSYAQNYIPSDSAENAQPSVMTENDA
LRELYRYSEYLPKNLSLADFKQIVDGEAKTGKCPPQVIAAAQYFVSHPEEWKQLYGGNID
KVHKEDFLQVASSSMSLTQAELDTLKTINSHQELFFGSGDLTRDKLASMADDKSLDPKVR
EAASQLLSDPLLFGLLNNAITGYKTHHGFFDFGGGHTVDSGNVSKEDFGRFYTNMTTANR
TVQQPKFHVPETEAAQNAVADMKMGLADQPDIKSPKKNGGALMHVVDSVLRVGSKVLDWA
ATAVGVLSFIPGIGQVADLVSMTLACEAQAANLLRTAITGGNMKQALIEAGIGVAAQAVG
LVSGPGVKLAIRNGLARKAIEEAATAGINLPLSMAQHYAEGYLNDLKARLAADHPA
>Q89TW7_BRAJA
MDSNRISGAGAQGSPTGYVRTQEDHDLFRQAANEARSLSSAGPVSAQTPIWRSSAPYGSF
SRDGYSWNNDVWGPHPGPQTISVSAANRWSVWSNQPNTPGIKSYPHVAFNIGKPLSSINT
LSSSFNQEVPTGGAWDVAYDIWDSSDRHEIMLWTNYTGNSDGSGNVKPISYHYAPSGAAI
PVYSNVNVGGATWNVFEGEGSDGHKVISLLRTSKTNSGTVDIKSILQWIKSKGYFGDINV
GSVQYGVEITSSPGGKNFNFNNWSVTSK
>Q89TL5_BRAJA
MEILMNTGQAQWSAGSSSAASEEGEQESYLSGFSRAVADLLEAMTGYRTPASARAQLLDN
WAAEEGQGEAENRRQGRARIRGADNTGSHSLDLSSLSLTALPAALPPRLLELRARHNELS
SLPASFPPGLQHLLISHNRLISLPDALPATLSRLEVADNSLTSLPANLPAGLEILNASDN
RLTSLPDALPSRLTSLAVSGNQLTDLPDYLPSGLIELDVSSNQLADLPAPLPSTLQSLNL
SGNRLTSLPEDLLEGRVPNLSLSYPHLENLEFGDNPLPDDVLANLATAEAPPQLAQQSLY
EAAAQWLADDPATLAKWQHFADEPGAQDYAQFLERLRETVNYGNDEFRQAVADDLQQAAA
NPTLREQFFAQASEANASCEDRVTLHWNGMQTARLNADVEDGVYDDRLGDLIQRGRVAFR
LEALDEIARDRINSLASGNPNVDDIEVYLAYQHRLREPLELSHVAPDMRFLAVSHVSEDD
ATEALDLVREREASQFTDFMASRWQPWETVLRRIAPDEHAAMQDRLVEAMGEEFQSRLDQ
RLAEHGLVGDVDAERVLGAQVRNQIAGEIKGEVMHRLLAERGLEQ
>Y2058_BRAJA
MYNRVDGEYAHTEQAEESSWPADGSECAQTLTEIARLESLAPGELFDRMGLCFSKPHTSD
AIDDSSNTSGLSTSSLSSSSELSVATSPVRPLFDYRTAELPQANVSGICVGLAAEWLLDL
PSSASSRMGVLLPGTENHRSAARRQEQSEKLKTQLKEDKAEGSHNFQAKSTILRDAGLEP
SAEETRYRFGTSSCIDKIVNELAQDPSVHLVSLKFVQPGAGTHTIATATSNGTTILSDPN
YGEFTVPSDRVGGLFKSLAERYSTLNKRDISAVVTQRIRYGHPNATDLALFPRAEPHR
>Q89BB8_BRAJA
MDFPLTKSVHEQSGSTGPQESSPAAPSAAAATFERQLREISSSGVGGGAMPAAAALQPAQ
STEVLIGRQCNQILYSEDARLISGLEKALTKGGAAKGTTNNYLRVLRGFGHWLSANNKKG
ISARLDDKKSLSQDAREFSGEGEPWKLLTAIGHLRNSQSTGEVVPITRHVEVNPYQQDAE
LIKEYQNEVASEMGKRDATALRNFSDYLRDNNKKGIVGRLRGELLNEDVKSYKKVSAFRS
KIGVALDRLRKSSAGAKAMDLERNIDPEDAALKESRQVGDAAAQHSSSQKAGSWPEELLP
AEGHDQNLLLGPMDEPGASSSAPQPTQSTGILRGRRRRPLYPEDAALISGLEKALIKGGA
AEGTAKDHVRTLLSFGQRLYANNKDPIAARLDDEKSLTADARELFEKRPATLHRAIDHLR
TSRSTGGIVPIAGRTELHPYPQDAALIKEYKNEVATDAGKRDATALRNFSDYLRDNNRPG
IAAGLGTSFDGDVESYRKVAGADSRIGAALARLRKSQAGAEAMEHERHIDPEEAALRESR
RVGDAAAQHIASQKGGSWPEELLPAEGHDQDLLLGLMDEPGPSSSAPQSAQSTWIVIGKR
KQPLYSVDAPLISGLERALIKGGFSKSAAEQHGGSLRSFSRWLFAKEKPSIRDRLDNKSL
TDGGEVLEFTGEGNPKRLVQAIDYLRTLRSTGEVPISRRAKLNPHPQNVAFINPEDTVLM
EPRRVDAAAAQHSASQETGRRPEELPAEGRDQDLLLGLMDEPRSSSSLEPAARHDQAPDP
GEPDRQQSPDEPMAALARSNRLPSEEVLINDEHDTAELRPAKRQRTLNNPQGVAGERQLS
EIANSGGQPTPAPTHQQGTSSWETQPMLLRSGYEDVTAPHAVAMYVGGAAAQHSARQRAV
SRPLVLPEGYDQDLRLMVEDGPSWPEVPPEQAQDIVQAGQEPARPTVEAAPTHSARARSN
TYGGIEVSFNPNSPASFELRDNAWSPAPGFPPPFAGPVPGHHQGAQQLGSPQGLSPVSAH
SDDDALAWLSEELARQMQEPASPSTARAQDLYRGFEALLDPDVAELDDSAHFAPAPSARA
CSDTYGGLEVSFNPNSPTSFELRDNAWSRAPGFPPPFAGPVPGHHQGARQLGSPQGLSPV
SAHSDDDALAWLSEELARQMQEPASPSTARAQDLYRGFGALLDPDAAELDDSAHFAPAPS
ARARSDTYDGLPLVDLTAPAPSPLRDDIVRRFPITSSDAQIGALNPIALSHNRGLVLEDT
EWLGDEHILRDYQLQELDLQRSDSDLAARTRFVDPLEALRLRLGAESDVLRVFHRIVHDR
RDNDTADFLLLPVNDASATDRGRHWSLLFVDRSNRQRPVAYHYDSYGRYNETHARQLAER
LNLALQPAGMAQQQNTCDCGVFVVDGTRELVRQLAQGREPDQLNLSNVVANRQALQARLR
G
>Q989M4_RHILO
MTGVNRSGRSRTEKRVGRTGEASSSRSQSSLAPGAGSQSFDTVVEQMRSVEINRRTPAVP
MERGADDALHDRPSGPSVGIHGTLDAARHAAAAPRAAGPRRRSVPSMLEGETLAPVASQP
PTSGVAAPICLSGDEIKEKRRMDSLLTLVGMRFNAARQDPGDEKLLDQVINAGSAALHHY
KSLSPALARTIVDDNQLITCRYLVWDAVQEYSRLAEPTIHKLQKKKAEEEAIGLTQSTAT
PESVVEAHAACVKWWEKKVGHCERGRAAWRATASLPSATAKMRQEEEATLRLATGSVMHS
KLVYLQSRIDLARAKIEPQASTFDAPVREILMVENGRVRLLEAFSGDVLPAFLSTQNAVL
SSGGHPLDADHCAVLEGVIERLSEFASELQVIRTNLNDHQTSADLPLELLSQIVEGAWIV
GHEVMHLLELQPKPPAVALPPDAGAAIPAETAGKSRVAKGTLALQPKAPALIASPADAGA
TIQIDTVGKSPVAKGTLALQPNWPANIAPPADMGAGIPADTAGKAAVAGAAARRKRKGKG
KPAVGAGSSAPGRASQVAAVDSDTAPADKVLVLSDMGTKLVSAEEARASASAGAQSAKQA
PPSMEALTQERQVKPEDARYVAETVVERLQTQPAEMRACPAALDEPRRPGLLAPAQVPEV
QDKTVRLKGMLNQAQELAKALNSQSSHAPGQSSQSSDAGVERTHSGPQDRMSYARVVRGA
DEALGDKSADYSIAPRGALAGSRGATSGPRHGSPQGRHGEAMGRQESSLRLERSWLGDQE
PSRSQPDTLARHDQSQSRPVAGPERRRFDHVAAQSFDDALLNDALHKIFFAHDINEFSYA
VVENDKRLQSQAHRATFLRKAASEFTRHFVPRWEDDVRAGNTWGFATSCNATSREPGGQA
GMEACRAMAAQVSRLGRALNDVESKTLSLFVLSFSRHPRLAECRNGMITIAKLFHEQPGA
LSELNGQSLALLVNGFSKWPEQENARKATVAVAAEIRRRPAGLSDFDPQNLGNVVNGLSK
WPLEEECCGVIDAIAGKVCGRAGEKAGLSGFNSQAFANLVNGFSKAREPGNSHQATIVIA
DAVCRLADEIVIADSIGRLADEKAGRTGWYPQALANLVNGFSKWPLDCRGAIVAIARQVA
GGAGKLPVFDAQALANLVNGFSKWPEDCRGATIAIAAEVCRLADLPKAGLSGFDPQHLAN
LVNGFSKLQAAECSRATVAIAGEVCHRAGRRKGLSDFDVQHLANLVKGFSKWPQEVNLGY
ATNVVAGEVLRCAEPLSEFLPLHLASLVNGFSKWPRWENSHQATVAIAGEVRHRADQLSG
FEPQELANLVNGFSKWPEDCRGAIVAIARAVPRRAGRLSGFNGQDLANLVNGFSKWPLDC
REAMVAIARAVPRRAGRLSGFNGQDLANLVNGFSKWPQEENSRQATVAIAGEVLRSTNPP
PDFSSQYLANLVNGFSKWPEEEALRQAAAAIAGEVIRSANRLPDFTSQHLANLVNGFSKW
PQEEKSRQATAAIAGEVLRGAERLSGVNPQQLANLLNGFDRFAEEEACSQAILEIARRLG
QAGQPFRHFAAPGLSSIANSLARGILRSEDAGEIAEAALLKDRLHKLAHYLHYASDRLEE
ADAVGVTSILKALAKAQLYDDLGSLAGAGLNRLAELHRAPGFAHENNLETMGNLCAALLP
LARSPRKQLLWHRRPALNLLNDIQPIVEHKIEAHLRASDAERARGPYSTRCLALSIYQVL
KARASLAGLLRRPYVEGNKPDLRARRDELQSKTKEILDSTRELVERDLSNMSWNLIAQIE
AEGPTDALDTFMAQNAATVQAQNRASVFDVHQTLRAMDHEPRPPQGEAGLMRLPVVDMQG
RQLATEAETRYSIFHRLTSGAVKMVAVQLPGKPSPFMLARTLTVEGVPYRMDLFGGSKLK
PPPKTLSQVAARIPGRVEAASSGGKLLAIPYAETAPGTAFEQLSRSWAPFKEAYYYTQRR
GFAAPPNLQGLGPRDYALEGAFKLSLLPDRPANQERPFKLIGPEGPIALRPYDGCGFIKA
SLATRMPAVRRTGRQEGPDRVPAFGEGRRSSLPASALQHYPRSEQVADEAHEKAKTWLES
REGKELTAEELFRTVTVGHIDGPGAVAVPSADKCLHVPTLKSETLTGKSGVLIGRSPYDK
PNLRPFSADLVKSAVDGDPTAAFLDTCVAIQYSFNVAQKSGEELAADDPTFFAKGILIVV
PDEMWPAAHADRGLVLSAEDVKSHSHWTTGKDRVKEDTPLDCLGILQATEVFAPGSLVAV
PTGEQKKLDGDFDGDTVIIIGDRPQLYEHVREFDEKEQALGLPSLKPPKSHTPALDGDKY
QFGRASQILAATQDVLETYSGLQRNFLAQSHEARGWFAERAIFGTYEGVHHELRRDIGQL
LGREEEVSGQDIETVFARARREIEVARHPVAREMAALLVADLEAWAQKPERLPETVGPVN
DAKSTTLSAAVSELLPDLADAYPVTNQPRDRIRALIDNYPARIDPRPDGYNPDDLVQSAN
NLLSLGIKVGTDAYKSNTGARLFSRKSQDLQRLLHTTPGLRSVPYVKGLAASLNHGRFDV
DAALKDLEDNPTLTASVMETSINLAAEHGILRRPSGLRPTAEAAEMIPLTPEEASERARI
EVARATKEEGKITAAALSVAASLRKMEIQVKMPHLERRLRSERSIREQLTGTSISSGSTP
QLISSAVRHVFEIPDNDFTRAFKAAILAFEEQHYTEIEVTNWFKFERPSYLGIHTVLATT
EGYRFQVEFHTPASYSAKVDNHDAYKEMQELKRRDALQKAEKLEQKVREGNKAVDRPDNV
LSIAHWRDGKDSAAAAPGLRAVGRSTESEIAKSPEAKETVAALGHRPVVLVGMPSAGKTT
IGAPLAKRLGLRFIDTDQEIQKQTGKSITQIFNTNGEGYFRKLEAEAIARVLEQGPAVIA
TGGGSLNDEQTRRLIADKAVSIWINTDPRVLRRRLRNDTTRPLLRGSDRDQTVPQLMDER
KPFYEQANVRFVPPRKNDKQNAGPCLKALHAYLCPTGADAQSLSNISHGTVKLSAD
>BIPB_BURPS
MSSGVQGGPAANANAYQTHPLRDAASALGTLSPQAYVDVVSAAQRNFLERMSQLASEQCD
AQPAAHDARLDDRPALRAPQERDAPPLGASDTGSRASGAAKLTELLGVLMSVISASSLDE
LKQRSDIWNQMSKAAQDNLSRLSDAFQRATDEAKAAADAAEQAAAAAKQAGADAKAADAA
VDAAQKRYDDAVKQGLPDDRLQSLKAALEQARQQAGDAHGRADALQADATKKLDAASALA
TQARACEQQVDDAVNQATQQYGASASLRTPQSPRLSGAAELTAVLGKLQELISSGNVKEL
ESKQKLFTEMQAKREAELQKKSDEYQAQVKKAEEMQKTMGCIGKIVGWVITAVSFAAAAF
TGGASLALAAVGLALAVGDEISRATTGVSFMDKLMQPVMDAILKPLMEMISSLITKALVA
CGVDQQKAELAGAILGAVVTGVALVAAAFVGASAVKAVASKVIDAMAGQLTKLMDSAIGK
MLVQLIEKFSEKSGLQALGSRTATAMTRMRRAIGVEAKEDGMLLANRFEKAGTVMNVGNQ
VSQAAGGIVVGVERAKAMGLLADVKEAMYDIKLLGDLLKQAVDAFAEHNRVLAQLMQQMS
DAGEMQTSTGKLILRNARAV
>BIPC_BURPS
MSIGVQSSGINISHAELSRLVDAGKSEQGDKAVRDDGRALARADAALAAVVGERVAARRD
AVAGSGAQRVELARPKPDAQTRATDRRTVSGLEREHKRLAASQTPRVTGMHDALVQRHVS
LDGAKAAHGEGVKRAAGDAPRAAADAPQRFAFADDKAFDAMLALGAAMQKNVQSDLAMQG
KLTMLAHDAMMSAAAQDRSIGAAQMTAAIAGGALQATTSLGGAMQQMKSLSTKSMSIEKE
LKPQAELKQFHAEQALELRGINKPVLSNDEVSHVKIKRDTGETVRHEIDHGGERMSDEHA
SVLAQEAPARQHRIDMHGMRHEENLVKAGRQQMKGDLLQSGGQIGKNQIDGASAQQQGAD
RAEQKEDENAQQTAMAAASTRDEAAHRSREAAQKAIDAAKSQVANDNAVAAQVAGNLRT
>BIPD_BURPS
MNMHVDMGRALTVRDWPALEALAKTMPADAGARAMTDDDLRAAGVDRRVPEQKLGAAIDE
FASLRLPDRIDGRFVDGRRANLTVFDDARVAVRGHARAQRNLLERLETELLGGTLDTAGD
EGGIQPDPILQGLVDVIGQGKSDIDAYATIVEGLTKYFQSVADVMSKLQDYISAKDDKNM
KIDGGKIKALIQQVIDHLPTMQLPKGADIARWRKELGDAVSISDSGVVTINPDKLIKMRD
SLPPDGTVWDTARYQAWNTAFSGQKDNIQNDVQTLVEKYSHQNSNFDNLVKVLSGAISTL
TDTAKSYLQI
>BOPE_BURPS
MTYNPRIGGFTHVKQASFDVHVKRGEAQPRTSFAQQIKRIFSKIGETLGQLFRHRAPDSA
PGRVRLQGVRYVGSYRPTGDAKQAIRHFVDEAVKQVAHARTPEIRQDAEFGRQVYEATLC
AIFSEAKDRFCMDPATRAGNVRPAFIEALGDAARATGLPGADKQGVFTPSGAGTNPLYTE
IRLRADTLMGAELAARPEYRELQPYARQQAIDLVANALPAERSNTLVEFRQTVQTLEATY
RRAAQDASRDEKGATNAADGA
>Q7VWI4_BORPE
MRMTVMSTTISTAPSGAALAPSRIDMRAPEPGSAGEGAGILAPVTTLALAAGRPALPASP
SLRTAPVLDPPVRDLSPADLADLLRVLRSRAVDGQLATARENLQDAQVKAKQNTQAQLDK
LDAWFRKAEDAESKGWLSKVFGWIGKVLAVVASALAVGFAAVASVVTGAAATPMLVLSGM
ALVSAVTSLADQISREAGGPPISLGGFLSGLAGRLLTALGVDQSQADQIAKIVAGLAVPA
VLLIEPQMLGEMAEGVARLAGAGDATAGYIAMAMSIVAAIAVAAINAAGTAGAGSASAIR
GAWDRAAAVATQVLQGGTAVAQGGVGVSMAVDRKQADLLVADKADLAASLTKLRAAMERE
ADDIKKILAQFDAAYHMIAQMISDMASTHSQVSANLGRRQAV
>Q84CS5_BORPE
MSVSPTSPGSFGAGPVFDSELQAPAPSAQRRGGAAPVPPPVDRRGVEPGDPTLGMLPAPD
LLAGGAVSRTRAALDDLDAARLGEDIYALMAVLQQASQQMRDAARIARDAEATRQTQALG
DAASQMRQAASERMAGAIVAGAMQIAGGFVQLGAGLAAGLQAMGGAAAQAKGAAFSEQAS
TSRKVAAGLHDAPELQATVQARATQLEAQAASFGADAARSSAKSQRVSSVAQAGAAAAGG
IGGLTSAAQERRAAEHEARRAELDVEAKVHETASRRADEAMQQMLDIIRGIREKLAGMEQ
SRSETARSVARNI
>D1MWR4_BORPE
MNTHKHARLTFLRRLEMVQQLIAHQVCVPEAARAYGVTAPTVRKWLGRFLAQGQAGLADA
SSRPTVSPRAIAPAKALAIVELRRKRLTQARIAQALGVSASTVSRVLARAGLSHLADLEP
AEPVVRYEHQAPGDLLHIDIKKLGRIQRPGHRVTGHRRDTVEGAGWDFVFVAIDDHARVA
FTDIHPDERFPSAVQFLKDAVAYYQRLGVTIQRLLTDNGSAFRSRAFAALCHELGIKHRF
TRPYRPQTNGKAERFIQSALREWAYAHTYQNSQHRADAMKSWLHHYNWHRPHQGIGRAVP
ISRLNLDEYNLLTVHS
>Q84CS9_BORPE
MTRIDAAPNPFHAAMQGRHDASANTSSGWLQGQRIAPAPTGISLADAAEELSLHMAQAAE
EKHHSERKVTAERPMLWLDAAQLAELFSHTHDPDAQAKLEALTAELLRGRGAPMQLAAQA
FPGVTQQYLALQHALQRGEHEDAAPHALEALRDALADLELAHGPEIRAGINTLPTAGAFA
RSADELAGFQHAYRDIALGQLSLARTLDLVLERYGNDDIHGALGALIQALGHDLAAATPS
TDGVRLQVLASDLYQVEVAATVLEECNALKQRLGNAGSQECADAQGLMRDLVGISEDKWI
APARFEKLAERHGANALSERIAFLGGVRQILKDLPTQIYADMDVRATVLAAAQDALDNAI
AMENA
>Q9REZ7_BORBR
MTIDLGVSLTSQAGGLQGIDLKSMDIQTLMVYVQGRRAELLTAQMQTQAEVVQKANERMA
QLNEVLSALSRAKAEFPPNPKPGDTIPGWDNQKVSRIEVPLNDALRAAGLTGMFEARDGQ
VTAPGGRGTQVVNGTGVMAGSTTYKELESAYTTVKGMLDTASNTQQMDMIRLQAASNKRN
EAFEVMTNTEKRRSDLNSSITNNMR
>Q7MYD1_PHOLL
MLEKVMPISSISGHTLLSQTQVPQHAAASPLLEQGNRLFEQSVRRGPLHFQSSDLKHLIT
ELRQLQSAPNSAQAQRVQDAIQHWESHHPKEVAARSTRLAELKQALAEQGAVVRTLQPKV
TTTSPQAMLKQAMPALQKMETYACTDGLTFVGKHSSHRRQVEERLDSFGGSQSRKAANKQ
ANDMSNMAAIAAKRGNVSLNQLKSIAACVAQAQAGCCTTFAYSAAAELMKHNQDNQQRIE
VVAHRGAKGHSQTHCFVVVGRDPNSELSKPETWGKQAHVIDPWAATIGGRLQGTPSNPPI
ANLWPPTESVFDNHKE
>B9A807_VIBPA
MFKSTFKVQISQNTEQPNTQKTKSSSTFSISKVSSAIRESKLLGIPNLKNKCEPALRSVT
KIQLPTALSGASNTKEKESAPPAPPAPPAPPAPQPEKEVKTNKSQIQNKAEQSNRSQLME
EIRAGVKLKPTVPQAENKKTSPETELMKEIRTKAKEFSDNRRPSNDGSDIPPPPPLPKAT
TAKLSGEGRDQLLAEISSFSQTLLKKTGRLEKAVSTTTKHAEPSQVDIFSDSLMQSAQKV
DPDSLLKISENVSQYLTAAMQVDWQKVMKSELKGLTSTSALEKALTEKPQYLQVMWTEIS
KYPDVYKQADVVSDESPKHKSGRDIVEVAMTRLSGSPHRIFRSDSKLGQVELKSAQSILE
SMAQKASQSLPNEDKLKLLGNGYKDALFKAFCELPCMEGFEQQNGKVAVQKLKSAFYSSI
ESTESAQQNICTFMHQHLANGFQSFTFSGLEARLKELEAALAAKLS
>C5IZN1_VIBCH
MFKISVSQQANVMSTSDTAQRSSLKISIKSICNKSLSKKLHTLAEKCRRFSQELKEHTAS
KKQIVEQATTTVRESSLTKSDSELGSSRSLLTSDVLSSSSSHEDLTAVNLEDNDSVFVTI
ESSSELIVKQDGSIPPAPPLPGNIPPAPPLPSAGNIPTAPGLPKQKATTESVAQTSDNRS
KLMEEIRQGVKLRATPKSSSTEKSASDPHSKLMKELINHGAKLKKVSTSDIPVPPPLPAA
FASKPTDGRSALLSEIAGFSKDRLRKAGSSETLNVSQPTVAESSIPEAYDLLLSDEMFNL
SPKLSETELNTLADSLADYLFKAADIDWMQVIAEQTKGSTQATSLKSQLEQAPEYVKAFC
DEILKFPDCYKSADVASPESPKAGPSSVIDVALKRLQAGRNRLFSTIDAKGTNELKKGEA
ILESAINAARSVMTAEQKSALLSSNVKSATFKVFSELPCMEGFAEQNGKAAFNALRLAFY
SSIQSGDTAQQDIARFMKENLATGFSGYSYLGLTSRVAQLEAQLAALTTK
>B9A810_VIBPA
MLELKQIFRKTCNPSVFEDLDEKGLQLKSVRHLSTEEKAKMKRAPFPKGDVKQAKNGQLK
ALVVDSVVVNGSNQLATKAFASDPKFNRNNIQKSAVVNSKLMNSLEKGDVSVLKGKGIVG
GESKTKQLPFTCDIVKYDKNGFESALGTDQAKYGVKVITGKNIASAQLIPGTPFGQFYNT
NSFSDNLSVVYIPNGDRGLTALKAPLSGIKKNQQILVSSGALSGCTSVTARDNKNIYIFH
VGKSGNDTSPWKTNKDGAAMVQRCAEKLSGVRSQSTEKSSELQSLVDFCSKAFKSTAIQY
CGHGEKVKAPKNVSLFDYNSPKKNKPFRVGNHLTLISNSNGKVNMSTLCDDMSINKTKYS
TESLESTVVKLA
>Q87P38_VIBPA
MVNTTQKISQSPVPDLEQFRAIAAQKDDRVISKRGEVKEPSTFHKGHKFASVSEGVLRKK
YTKFFQENIKTHLDLKQALLKEEKPETALLAYSLVSPSGYRGEPLTERKILEVVSLLDEV
KVEGDTYQQLKNTFDSISKDPRMQVSLENQYPGKMDGFGAQLLEMGKEKLKGSGVNAAIN
LALPGVGLLVATGRELHKASVNGDAEAYHHQLEQISQLPGRDQRLSMPMQQTLAIGHAML
SAEGAVGATLGMATGGLGTFGVSSVATAGVTPIAKEAIGTALATGIISGGGFVAGQAGAY
GLNNEVQDQLKQGPMSGVLPRLEISNVKGDFTFSMQEPAAVRALMAYLGPKEDTSMSSPQ
APKEAQEMEAARLTLKQMLGSSPNEHLVPDVDSLLKLSDEDMPSQTESTANGAFKKLLSE
DWDWLMPAVRAMDKGEANKINEKLTYKLPLDAANGRVYLDKSPNLSGAQLDALDKLGSPS
QLRLMYLAEGWI
>VOPS_VIBPA
MISFGNVSALQAAMPQARNEILNEGKLSIGGKEYTINAATQEFTRANPTSGAVARFFEAT
GKLFREGSTQSVAKAITKAVFDNEQGQAQRLQTSSSVEHGQMLFKDANLKTPSDVLNAFA
KLDSKMVKSHAAELSQLAERAMTEVMLETDSGKNLKALIGDDAVKSLAVRVVKDYGGGVA
AAQKNPEVRINQMQAVFDMEVMHLKAAQRHIEGLASTDLNQGVYAEGLPEDAFNKAGVTN
NVERAAAWIINASNSKGNDAENITSLLKEYATNGKDLLNMDNLKELHARLVPNVERDYRG
PNISGGTLPSSIGGEGMLKQHIEGFLKENPVADKDLGKHLFAGVIGYHGFTDGNGRMGRM
LYAIAELRNDSFNPLAMNAENSLHGIK
>Q4G4D0_EDWTA
MVRRQAAVPGDQGGNTASVHTGDRGDTAMNNITETRYTTPPLGGSGQNDSVQSQHDHPQI
GAGALDPLRPPPQRQQDHDPKREFHRPPAPRQPVTLRLAEGALNRILDIFGPRVDGKPLT
VSDIERTPMEAMTLAASLLGVKALGDNANLKALAMEIRTHGAENLRLRQNEDLRKQVEKS
IEDQAKAQKAGIFSAIVDWIVSIAEVVSGIGKILIGDFAGGAMDVAAGCAGLVKAACETL
ALIDKDNAEKYQSIADVAGKVQLAFEIAGMAVDLVSVGRGVMASKSIAKATETVMEGAAG
EALHTAVTQGSETAIKTAASEIGKQVAEQVADQVTRTLAEQSGRFLGQGHLLEAFSKQAI
EQMVTRAVEAAAKKALQSGVEMSAKELSKQVVKEVQREVIKAIVGACIDSVANNAKSTTR
STLQGVNSVYQGVITKERADLQKVIQQLINETDFMQFMLEEFEKIKKRAKEDIGSLMDGA
GKALSAAADAQQKSGAMLSNIAANIA
>D2TKF8_CITRI
MEPTNLSPSGVVLPLATAINGNGPVDENTGVMQAEGGASRNVRVFAGVALAVSALAATGA
GIAAMCIDNSSQTEKLGLGIAAGVLGGLTSVGGALAMKYA
>D2TKF1_CITRI
MDYIGRCIMSSSLSGITFTTFLTNNHASWNRLTRNLYISNTDIVDEVQLKARTQQRHHRI
FPEIDDCSIIHFRGKEYFVRFIKDDKSNDYIYKVQKMTQESGCFSKIFGFLYGGVTKALE
CKLNERHITPLSSTWYPRSSLEGFLTERGLSSLLRRVQSTENVPLSESATLNPLSGMMV
>D2TRY1_CITRI
MPIIRSCLSSVNNILKNEKTSYSLIKTEQTGKLLNRNISPANTPAKLLSFRNADLTKEKY
ITDKVLSIFNIKRNFVAVRVQDNQFTDLKNKTIQGHKGTVAQVIDWYNSRQNAFGITTGI
PRRSADIAKEESRNALNFMIMEKDTFNEKILNSDANLQKKYSKTENSSWVVTSIGELLDK
GAKVYPDISCSLRLGEPFIITLPESVRLDVDIYPFKK
>D2TTX7_CITRI
MLPTTNIPVNSGIISFEGPVGSPSNEDIKVALEKWCAEGDFREHRHEVASKILDVISTHG
ETLSISEPITTLPDLLPGSLKELVLNGCTDLKSISYLPPGLSSLSMVGCSSLEVISCNIP
STVGNLSLCHCGSLKYIEGSFPEALRNSVYLNGCNSLNESQCQFLAYDVSQGRVCLSKAE
LTADLMWLSANRTGEESAEELNYSGCDLSGLSLVGLNLSSVNFSGAVLDDTDLRMSDLSQ
AVLENCSFKNSILNECNFCYANLSNCIIRALLENSNFSNSNLKNASFKGSSYIQYPPILN
EADLTGAIIIPGMVLSGAILGDVKELFSEKSNSINLGGCYIDLSDIQENILSVLDNYTKS
NKSILLTMNTSDDKYNHDKVRAAEELIKKISLDELAAFRPYVKMSLADSLSIHPYLNNAN
IQQWLEPICDDFFDTIMSWFNNSIMMYMGNGSLLQAGMYFERHPGAMVSYNSSFIQIVMN
GSRRDGMQERFRKLYEVYLKNEKVYPVTQQSDFGLCDGSGKPDWDDDSDLAYNWVLLSSQ
DDGMAMMCSLSHMADMLSPDTSTNWMSFFLYKDGEVQNTFGYSLSNLFSESFPIFSIPYH
KAFSQNFVSGILDILISDNELKERFIEALNSNKSDYKMIADDQQRKLACVWNPFLDGWEL
NAQHVDMIMGSHVLKDMPLRKQAEILFCLGGVFCKYSSSDMFGTEYDSPEILRRYANGLI
EQAYKIDPQVFGSVYYYNDILDRLQGRNNVFTCTTVLTDMLTEHAKESFPEIFSLYYPVA
WR
>D2TJZ4_CITRI
MNIQPNIHSGITTQNNQQHHHAEQVPVSSSIPRSDLPPNCEAGFVVHIPEDIQQHVPECG
ETTALLSLIKDEGLLSGLDKYLAPHLEEGSLGKKALDTFGLFNVTQMALEIPSSVPGISG
KYGVQMNIVKPDIHPTTGNYFLQLFPLHDEIGFNFKDLPGPLKNALTNSSISATASTVAP
TPNDPMPWFGLTAQVVRNHGVELPIVKTENGWKLVGETPLTPDGPKANYTEEWVIRPGEA
DFKYGTSPLQATLGLEFGAHFKWDLDNPNTKYAILTNAAANAIGAAGGFAVSKVPGIDPM
LSPHVGAMLGQAAGHAVQCNTPGLKPDTILWWAGATFGAADLNKAEFDKVRFTDYPRIWF
HAREGALFPNKQDIARVTGADIKAMEEGVPVGHQHPKPEDVVIDIEGGNSPHHNPSNYVD
TFEIIQETRV
>D2TK70_CITRI
MKIPSLQPSFNFFAPAGYSAAVAPNRSDNAYADYVLDIGKRIPLSAEDLGNLYENVIRAV
RDSRSKLIDQHTVDMIGNTILDALSRSQTFRDAVSYGIHNKEVHIGCIKYRNEYELNGES
PVKVDDIQSLTCTELYEYDVGQEPILPICEAGENDNEEPYVSFSVAPDTDSYEMPSWQEG
LIHEIIHHVTGASDPSGDSNIELGPTEILARRVAQELGWTVPDFIGYAEPDREAHLRGRN
LNALRQAAMRHEDNERTFFERLGMISDRYEASPDFTEYSAVSNIEYGFIQQHDFPGLAID
DNLQDANQIQLYHGAPYIFTFGDVDKHNQR
>D2TML3_CITRI
MRPTSLNLTLPSLPLPSSSNSISATDIQSLVKMSGVRWVKNNQQLCFHGTDLKIYQHLEA
ALDKIESTDTGRTLLNCIELTSRLKSEKLAIHLDSAELGVIAHCNADAENSRGTGSDFHC
NLNAVEYPCGQGISLVDFHACIVFHELLHVFHNLNGERLKVESSQPELQTHSPLLLEEAR
TVGLGAFSEEVLSENKFREEIGMPRRTFYPHDSSLIHDDNTVTQGFQRKKLHPLL
>D2TRX8_CITRI
MFGMLPASSSSANLYSWMYISGKENPSTPESVSELNHNHFLSPELQEKLDVMFAIYSCAR
NNDERENIYPELRDFVSSLMDKRNNVFEVINEDTDEVTGALRAGMTIEDRDSYIRDLFFL
HSLKVKIEESRQDKEDWKCKVYDLLCPHHSSELYGDLRAIKCLVEGCSDDFSPFDTIKVP
DLTYNKGSLQIG
>D2TRX7_CITRI
MLSPAPVNLGCSWNSLTRNLTSPDNAVLSSVRDAAACSDNGTQVKVGNRIYRVVVTDNKF
CVARENHSGCFTNMLHRLGWPKGEITRKIEAMLNTSPVNLAMERGSVHLKRPDLPPVDYM
QPELPRVDYNKSPVPGNVIGKGGNAVVYEDMDDTTKVLKMFTTSQNPEEVTNEVSCFNQY
YGSGSAEKIYDANGDIIGIRMNKINGESLFNIQSLPTQAEQAIYDMFDRLEQKRILFVDT
TETNVLYDRVRNEFNPIDISSYNISDVSWREGQIMQSYHGGKQDLIRVVLSRI
>AEXT_AERSA
MQIQANTVGTQAVAHHSDATTGVGRMGQMEARQVATGQDAILLGSRSEPQKGQGLLSRLG
AQLARPFVAIKEWISNLLGTDKRAAAPKAQTAVSPEDLQRLMKQAAFGSSLGGFAKADVL
NNITGEQLGKDHASLATGNGPLRSLCTALQAVVIGSQQPQLRELATGLLARPIAGIPLQQ
WGSVGGKVTELLTSAPPELLKEAMSQLHTAMGEVADLQRAVKAEVAGEPARSATTAAAVA
PLQSGESEVNVEPADKALAEGLQEQFGLEAEQYLGEQPHGTYSDAEVMALGLYTNGEYQH
LNRSLRQEKQLDAGQALIDQGMSTAFEKSTPTEQLIKTFRGTHGGDAFNEVAEGQVGHDV
AYLSTSRDPKVATNFGGSGSISTIFGRSGIDVSDISVEGDEQEILYNKETDMRVLLSAKD
ERGVTRRVLEEASLGEQSGHSKGLLDGLDLARGAGGADKPQEQDIRLKMRGLDLA
>O84626_CHLTR
MNRIHRTQGSLTDYNSTLEAIAKKIAKPDSATIVSQVAQYEQFKMEQEALKALLVSFDQK
ADQRYRNLIQRLEQLDVDRQTGRSTESQHIQEKPMASLQSENQVVAQAVVQSDSSMPIFT
GIKQSWAVRLVQGIREILDQVLVDTSLFTEEERGDLLAIRMDAASLQDKQERLSTEDIRS
LLSLSNDVMRVLQKASVSSTRQLELIQSLIDIFGTEENLEQSFAQVRLENFQAILSVIKE
RLTEEEFRVFQEVSEEISSIQRTSESHLSPEHIEAIARVGGHLSAKIVESELKASQKVDL
CQRIAAMYQEQVDAVQAYHSLEQDALFVNSRQHSHFVQVISLVSSLMHSLSPTSEEERIL
LNPAMMVSVLPTVRAIGLRFDFLTAEQQQMVNAAVSSLQQQQLDEFLGVLCAHLVVVNCQ
NKETGLLEGLEESFSETLSGLSNNFVLTAKMQDILQVCSLQGFVTLANGDRYELFSYNDS
GEAVCDEIALGDGFHKVLGTMLAVALSQAEVFKQECDRFILQADSEKNMIHKRMVQGEQK
SLFLTKMQTELNAGKTIAQTKEVEASPLPSAVASVLIDHYMPKEVEFLEKISSRLYYGNK
GSDIGNTILDAISLYVNSATYFGFANYIGQPPVVGKTRENIFAGSADNAKAKLDEEKKQV
DVFLEITEAAKTTVTNQQSAVTNDDKLSTEQKAKIKAELTQYTDMLNAISNSLTSLKTQL
APLSVSTVEGVDGVFEVKNGIPGENGKNWRLVLQTLEDTVVSGEVGSPTNIGMFQMQALV
HLNQQAYADMGQNFQLELQMHLTSMQQEWMVVATSLQLLNQIYLGLARNLLR
>O84700_CHLTR
MSIRPTNGSGNGYSSINPSNDNQDGLVQSTSGPNYEGHTVSSRGGFQGICARIANLFRNC
FSRNRGTTTTPSRPVITQANIHHPTISGQGAQPIVSTGDKKLDSAIIQADLRAQNKQTLA
THIQSKLGSMEGQSPQDYKAGAYSALRLMLFTPGETTVSSERERQACVTGRDLWEQAAGD
LATNGNTDGLMLMANLSVGGKHVPAGHLREYMDTVKGTFTDENKATDPTVDAILDLAAKI
DATEFSSPGSGQVILNYIGNCGQVVLENEEMNQLILGDQNGQDPQHVQDNSKELQKLLEN
ARKTDPELYFQTLTVITSSVFLD
>C4PPW4_CHLTJ
MSLSSSSSSDSSNLKNVLSQVIASTPQGVPNADKLTDNQVKQVQQTRQNRDDLSMESDVA
VAGTAGKDRAASASQIEGQELIEQQGLAAGKETASADATSLTQSASKGASSQQCIEDTSK
YLELSSLSSLSSVDATHLQEIQSIVSSAMGATNELSLTNLETPGLPKPSTTPRQEVMEIS
LALAKAITALGESTQAALENFQSTQSQSANMNKMSLESQGLKIDKEREEFKKMQEIQQKS
GTNSTMDTVNKVMIGVTVAITVISVVSALFTCGLGLIGTAAAGATAAAAGATAAATTATS
VATTVATQVTMQAVVQVVKQAIIQAVKQAIVQAIKQGIKQGIKQAIKQAVKAAVKTLAKN
VGKIFSAGKNAVSKSFPKLSKVINTLGSKWVTLGVGALTAVPQLVSGITSLQLSDMQKEL
AQIQKEVGALTAQSEMMKAFTLFWQQASKIAAKQTESPSETQQQAAKTGAQIAKALSAIS
GALAAAA
>O84869_CHLTR
MSSWFAQATDVALSQTLDLPDASLAIQTEKFPYSCSISKESAPSCIQKIFAHLASQKESA
PLSFSRLQPTTPKERILFFGSSPSSQLSSTVRTTTSSPWNLFSNSQTRNSTRKLSEKLHF
SSELSARDSTKPSSSEPIKPSENLLHTPEHHKELFSSLKKDNLSPIMEEIDSFSAETESL
EERLVTQKKEETVAQEQKHPLLRTSTPPSKASGESQDSSEHSSKEDPHSQQPSHKIQRRK
ERAKRVVPIIIPPTVGIFSLSYLLTKQGILADFSAYSAYKDNLETTQQELTMLHQERIEQ
VQKIVDKSKTTRFWDSLASIVATIIPWIEMGVAVTIIALGGGILSWCSLFAALIMIVLSL
LEAFDGWRAIAKHLPGNDLEKKMRYLGYVKLALTVFSCLLSLSALYVAKLGMSPLLEGVV
KSIAPALSGMLGLTQGVALYLQSSSQKIRACCTQIDARIELINWERDEYFLRAEQLLDSM
QTSFEQLTETLQLQREIDQTFTDALR
>Q9Z8N0_CHLPN
MATVAQTPQTTQPQPSVSHKATHRYCSWVFFKPILVSLGLLLASLTTLGLVIASGVTLSL
GIGIVLAIQIVLAGIALVLAFNHIRQFKQARTAELNSMKMISAPAAATVQKQKLEDRYSS
K
>MXIC_SHIFL
MLDVKNTGVFSSAFIDRLNAMTNSDDGDETADAELDSGLANSKYIDSSDEMASALSSFIN
RRDLEKLKGTNSDSQERILDGEEDEINHKIFDLKRTLKDNLPLDRDFIDRLKRYFKDPSD
QVLALRELLNEKDLTAEQVELLTKIINEIISGSEKSVNAGINSAIQAKLFGNKMKLEPQL
LRACYRGFIMGNISTTDQYIEWLGNFGFNHRHTIVNFVEQSLIVDMDSEKPSCNAYEFGF
VLSKLIAIKMIRTSDVIFMKKLESSSLLKDGSLSAEQLLLTLLYIFQYPSESEQILTSVI
EVSRASHEDSVVYQTYLSSVNESPHDIFKSESEREIAINILRELVTSAYKKELSR
>Q3YTN8_SHISS
MINQINASNALQQRLNSEEFVNLNERLSSSQSFDEDIIYEIMQYFSQSELNSIDNDELHN
KIEQLFNSRFPYLTAAQKSSLLNKLIDANQYVDLHEGFYASLSIYNNIDFYIKTTTFDSL
ISVFEAGREADDSTW
>Q327J1_SHIDS
MGQQIPRVFKNKMLYDYVFKNEKSKNDFLKMAESWLPQSEPVVINNDDDALNAAAYFSVK
KAKIKTVNDTDFKEYNKVYILGHGSPGSHQLGLGSELIDVQTIISRMKDCGILNVKDIRF
TSCGSADKVAPKDFNNAPAESLSCILNSLPFFKEKESLLEQIKKHLENDESLSDGLKISG
YHGYGVHYGQELFPYSHYRSTSIPADPEHTVKRSSQKKTFIINKELD
>Q327E0_SHIDS
MNISEILNSSNTQCNIDSMDNRLHTLFPKVTSVRNAAQQTMPDEKCLKDSANIIKDFFRK
TIAAQSYSRMFSQGSNFKSLNIAIDAPSDAKASFKAIEHLDRLSKHYISEIRKKLHPLSA
KELNLLSLIINSDLIFRHQSNSDLSDKILNIKSFNKIQSEGICTNRNTYADDIKKIANHD
FVFFGVEISSHQKKHPLNTKHHTVDFGANAYMIEHSSPYGYMTLTDHFDNVIPFAQYHEH
QSFLDKFSEVNEEVSRYVHGSKGIIDVPIFNTKDMKLGLGLYLIDFIRKSEDQSFKEFCY
EKNLSPVDLDRIINFVFQPEYHIPRMVSTENFKKVKIREISLEEAVTASNYEEINKQVTN
KKIALQALFFSITNKKEDVALYILSNFEITKQDVISIKHELYDIEYLLSAHNSSCKVLEY
FINKGLVDVNTKFKKTNSGDCMLDNAIKYENAEMIKLLLKYGATSDNKYI
>OSPG_SHIFL
MKITSTIIQTPFPFENNNSHAGIVTEPILGKLIGQGSTAEIFEDVNDSSALYKKYDLIGN
QYNEILEMAWQESELFNAFYGDEASVVIQYGGDVYLRMLRVPGTPLSDIDTADIPDNIES
LYLQLICKLNELSIIHYDLNTGNMLYDKESESLFPIDFRNIYAEYYAATKKDKEIIDRRL
QMRTNDFYSLLNRKYL
>SPAN_SHIFL
MALDNINLNFSSDKQIEKCEKLSSIDNIDSLVLKKKRKVEIPEYSLIASNYFTIDKHFEH
KHDKGEIYSGIKNAFELRNERATYSDIPESMAIKENILIPDQDIKAREKINIGDMRGIFS
YNKSGNADKNFERSHTSSVNPDNLLESDNRNGQIGLKNHSLSIDKNIADIISLLNGSVAK
SFELPVMNKNTADITPSMSLQEKSIVENDKNVFQKNSEMTYHFKQWGAGHSVSISVESGS
FVLKPSDQFVGNKLDLILKQDAEGNYRFDSSQHNKGNKNNSTGYNEQSEEEC
