# Supplementary material for: Using Weakly Conserved Motifs Hidden in Secretion Signals to Identify Type-III Effectors from Bacterial Pathogen Genomes
Source: PLoS One. 2013 Feb 20;8(2):e56632. doi: 10.1371/journal.pone.0056632 (PMC3577856; doi:10.1371/journal.pone.0056632)
Supplement: Dataset S2 — Protein sequences in Data2. This dataset includes 109 newly identified TTEs and 14 experimentally validated non-TTEs collected manually from literature published after January 2011, and five groups of non-TTEs sequences (200 sequences for each group) randomly sampled from gram-negative pathogenic bacterial proteomes. (ZIP) [file pone.0056632.s008.zip]

Archive with 11 entries (9 files):
- README.txt
- literature/
- literature/literature_curated.fasta
- literature/P.syringae_nr_effector.fasta
- literature/P.syringae_nr_non-effector.fasta
- neg/
- neg/neg_200_1.fasta
- neg/neg_200_2.fasta
- neg/neg_200_3.fasta
- neg/neg_200_4.fasta
- neg/neg_200_5.fasta
