# Supplementary material for: Using Weakly Conserved Motifs Hidden in Secretion Signals to Identify Type-III Effectors from Bacterial Pathogen Genomes
Source: PLoS One. 2013 Feb 20;8(2):e56632. doi: 10.1371/journal.pone.0056632 (PMC3577856; doi:10.1371/journal.pone.0056632)
Supplement: Dataset S2 — Protein sequences in Data2. This dataset includes 109 newly identified TTEs and 14 experimentally validated non-TTEs collected manually from literature published after January 2011, and five groups of non-TTEs sequences (200 sequences for each group) randomly sampled from gram-negative pathogenic bacterial proteomes. (ZIP) [file pone.0056632.s008.zip › README.txt]

Tree of files:
==============

Data2/
|
--literature/
  |
  --literature_curated.fasta
  --P.syringae_nr_effector.fasta
  --P.syringae_nr_non-effector.fasta
--neg/
  	|
 		--neg_200_neg_1.fasta
 		--neg_200_neg_2.fasta
  	--neg_200_neg_3.fasta
    --neg_200_neg_4.fasta
    --neg_200_neg_5.fasta
    
literature
==========

To construct an independent test set, 109 newly identified TTEs and 14 
experimentally validated non-TTEs were collected manually from literature published 
after January 2011.

1. literature_curated.fasta: 24 newly identified type III effectors from literature, PubMed ID
can also be found for each sequences in this files. If a sequence were reported that it 
was annotated with incorrect translation start site (TSS) , we revised the TSS according to 
its corresponding paper.

2. P.syringae_nr_effector.fasta: 85 newly identified Pseudomonas syringae type III effectors 
collected from Baltrus et al's work (2011). For homologous sequences among these isolates,
we only retained one of them.

3. P.syringae_nr_non-effector.fasta: 14 newly identified Pseudomonas syringae non-type III 
effectors collected from Baltrus et al's work (2011). For homologous sequences among these isolates,
we only retained one of them.

Reference
Baltrus, D. A., M. T. Nishimura, et al. (2011) Dynamic Evolution of Pathogenicity 
Revealed by Sequencing and Comparative Genomics of 19 Pseudomonas syringae Isolates. 
PLoS Pathog 7(7): e1002132.


neg
===

We collected eight well-studied gram-negative bacterial proteomes (Escherichia coli O157:H7, 
Salmonella enterica serovar Typhimurium, Pseudomonas syringae DC3000, Yesinia 
pestis bv. Antiqua, Chlamydia trachomatics, Shigella flexneri, Yesinia 
enteroclitica, and Burkholderia pesudomallei ) from Uniprot. We obtained 7143 
sequences that were regarded as negative samples. Two hundred non-type III effector samples 
were randomly sampled from 7143 non-type III effectors. Considering there could 
be overlapped sequences with the train dataset of BEAN and to test the robustness of the 
performance, the selection of 200 non-type III effectors was repeated five times. 

Five randomly sampled non-type III effectors:
1. neg_200_neg_1.fasta
2. neg_200_neg_2.fasta
3. neg_200_neg_3.fasta
4. neg_200_neg_4.fasta
5. neg_200_neg_5.fasta
