# Supplementary material for: Using Weakly Conserved Motifs Hidden in Secretion Signals to Identify Type-III Effectors from Bacterial Pathogen Genomes
Source: PLoS One. 2013 Feb 20;8(2):e56632. doi: 10.1371/journal.pone.0056632 (PMC3577856; doi:10.1371/journal.pone.0056632)
Supplement: Dataset S2 — Protein sequences in Data2. This dataset includes 109 newly identified TTEs and 14 experimentally validated non-TTEs collected manually from literature published after January 2011, and five groups of non-TTEs sequences (200 sequences for each group) randomly sampled from gram-negative pathogenic bacterial proteomes. (ZIP) [file pone.0056632.s008.zip › literature/literature_curated.fasta]

>G9L9K6_XANCP Outer protein D OS=Xanthomonas campestris pv. campestris PE=2 SV=1 PMID:22353870
MDRLFNFDYKNYLEMTEAADDHRNSPPPEEHRENYSTGYNMHPLLESLPRRNPTQVPADS
SVHQMRAAAPTSNRHRSYSRLLDLSGAYGDGKKMSELLRSFPTFDFYLKTDGLSHRAGMQ
MLRELSGDQCDHVIGQIIRRVENCLGPAKREIALSNLELDCSQNIVLSQLTLDRIAKAKA
KVKGKAKAKAEAEAKAEVAVAVEVAAKFAAEDAATAAAAAAAQSVISKIIEHLPIYETLQ
KLPRHAEGVSGFQNYLCKNGSFGQALINILEYATPDQKERLKQAIQKRRQALAAHNAVAA
TKSNVPRTGVFRTLYKNPKLILGISGKLSKRTCSINDASSGYLSQADLEKIVDEKTGELT
PLGEEVISGASESIQDAIRANFRMRYQQPELPPNSPPQAFYPQEENPPPSSFFQGVSSYW
RHVGCEPEPDTPQYPPQSPASTFSGLSSMSHYGREFDLNTPQQIEQPGWQGATPAQSTDS
TFGGLSSMSHYGREFDLNTPQQIEQPGWQGATPAQSTDSTFDCLSSMSHYGREFDLNTPR
EEQLWSTDGDYGTQAPVGRSATPAMSPERIDVDNLPSPQDVPDSELPPATATSWLLDGHL
RAYTDDLARRLRGQPNAHLLHFADSQVVTMLSSTDPDQQARARRLLVGDDVPPIVFLPIN
QRDTHWSLLVVDRRNKDAVATYHYDSMAQMQQQQRYLGQMAVYHLDLDYQQIHEMPTAIQ
RDGYSCGDHVLTGIEMLAHRVIDGTFDDADGRDLRGITPDRGLIRGRLAQAEQAPAESSV
RQAPELPIEQKKKKSKWWKFQ
>H6UWS2_XANOR T3SS effector OS=Xanthomonas oryzae pv. oryzae GN=xopR PE=4 SV=1 PMID:22204644 
MRTNFLPRSYYRGAAEQASSAAADVPAATPESCSSHVLHQAPRTDAVNNTSRSPRAMLAS
ARKSLASLRKRLPMMCLGSPTTEATQTPGKASTPHASVQSPPRPQMAQAGLDAPAPDAMG
KPFYLNPLRPPPRHQAPVAPARTREPVQVRPSRNEDRWQQQQSPHRRNATTQAPRQMEPT
RAAGRVPVREYEQNGSSHWRQQAPDRIVTDRVRQPRLPESPPLPASLSVSPTSSSPTQGK
RQTLLGRLNAQLVPYNQRKYQIDTREDPTPTEEERELLRTRQVLIDQRNEIRDIQLDSML
TGLAPMENIHPPKTTTSRVSVVQHKVIETNRRAFLAVEGKELDMGLIGRDYARAQRRIEP
LEASGADYRKIKRLKRMMEGYQNWLALRQMIDDINDQLALLGAPQLSDSDPSTPREREDA
AQEQLDRHGDSMENGYR
>Q2AC60_9BURK HrpY OS=Acidovorax avenae subsp. avenae PE=4 SV=1 PMID:22232252
MKNLDALSQGGAGGAEGSGSVGGGSGGGASGAGNAGGADGAGGAGGTGGAEGAGGAGGAD
GAEGSDGSIGDLVKQLIERLLKGDSQGADNVSGKDGAGDKGGADGKGDASLDKLMEVLKQ
FIQLLEMALKGNNGSQGGGNGGGAGAPQGAGGAGGAQGGAGGAQGGAGGAQGAGGGAPAG
GGSPEAGGAQGAGGSGGGAQGADGAGSPEDQIKQLLDDFAKGNTSGVDNMLKGEKGQEQL
KQILEMLMKLIEALTGKKPGNDGADQAGGQGGGSGGGSPAAGGAQGGQAPQGGQAAPAPA
AAPAPAPAPTPAPQPSGTAAPQPASTESDSRDGTQRDSDPAAKARPPVPEPVKVQQPEAT
QAPAPAPAPAPAPAPAPAAAPQEQHAASR
>Q63K50_BURPS Putative uncharacterized protein BopC OS=Burkholderia pseudomallei (strain K96243) GN=BPSS1516 PE=4 SV=1 PMID:22092682
MSTDDLVKAPPEHRAKMAGVRLGIGSAGDRLNFLERNGVMPAEDKVLTAARYAHNVKIDH
KNASNLEFQLNRMRIGEVSLPKQAKPDSMEIRNALDVIPLALPDRNEKHTIPTDKYLMNR
LSSGAVEQARHHGCEFFCGSGRDEMLNHYAHRGFDRAISISSNTSTKFDLLSNSSNGKSL
LVLSGMSSTTRIKHQLLQLHFADVDLNRVKLVGDINLLKAKSGDDLRKELSQLPPIPSKT
LFIGARWQIMESLGKQLFHVGDSAKEGTGYGKLGVKEHKVADFVFDTATLNLDGRQHLVA
ALRMPNGDLAYDAMKGFLDHGFNQVIMCGAGGRLAGDAQVGDYMLLERSQYGDQSISLAR
ECIHVPGAKLFENAKPTSNVTVDSPLQETQRWLDENQETGNVDVETAHILRALTEAGPDV
KVLPGLFVSDVVGEHPLEGKISSDDAYRRLPEFVTASLGMIREQDTPLA
>tr|D8P315|D8P315_RALSL Type III effector AWR4 OS=Ralstonia solanacearum GN=RCFBP_mp10514 PE=4 SV=1 PMID: 22414437
MGASLKDRGASTWRSVGRGLLVLMAGLAVLAAGLAFNTWRQGSRQLDVPPVAPLAVDGAG
AAARLGEAIRTRTIASPTDAQQNADQFRQLHALLAERYPKAHAAMQREQVGDFSLLYTWK
GSDPSLKPILLMAHQDVVPVAPGTEGDWTEPPFAGVVKDGMVWGRGAWDDKGNLIAQMEA
AELLAASGFRPRRTIHFAFGADEEIGGERGAAQIAALLKSRGEQLAFVIDEGLLITEGVV
PGLAKPAALIGVTEKGYLSVALKLSATPGHSSMPPAPGESAIAMMSAALKHLDDQQLPVG
IRGVTREMFETLAPEMHGFNRVALSNLWLLEPLVRKQLQASPSSNAMLQTTTALTIAQAG
NKDNVLPGRAEATVNFRLLPGDSVSSVIAHVDHAVRSVVPEGHAELVVLPGMSEAAPVSP
TQSASYQLINRTVREVFPGTVVAPGLMVGATDSRHMTGISDQVFRFSPVRAGPEDLARFH
GTNERISQANLVELIRFYHRLIHQAAGTEA
>D8P4R3_RALSL AWR5 type III effector protein OS=Ralstonia solanacearum GN=RCFBP_mp20473 PE=4 SV=1 PMID: 22414437
MMSLIRRRHAHPTAPAGESSPSPTANPPAPEVAPRLQRRAGGSLQRLSEIQSAPLSSRPT
VTAPTSGTNNITSVRRSLRDYLAEDQESHRGRDSSGPTDGTPQASGKSGLAKLTGKVKKL
VGKAKNAAERNFVSSQTSVLGMHTETTVGKPVKMSATKPRPEVLQSRPVPAGTRPEDLPG
VPDLKAPQTAARQRKIDATAKAAFNPPTSIAESMRGHLGLGRTKVAPQSVSIAEAMSSEA
GLQVHLARLIGQLVHAPAVHTLHQALLGGLPQGAESASTHPLAQHVLVAEALANACGGDA
VRATAALEALKAGTFLPTSHAEGETASPRPGNGGANGSRIGRMAPDGPGVRRPGNVGANT
LHSAPQPAAEDAMLDAMHAAQELAGIGDVGMQALLALMPRLKPAKHEPLECVLQAAEQVT
TETKGAQVRLPDIIGHAEKVADTRNDTLACKVLRAQVKALRAPDTYDALSRADKSAVFAW
RQGFRTDDRHSLLSQTQQRLAKFRKYVSRAETRDKLDRMRHDPSQSTAATVRLVANNVQR
AFSHKKSPLLGMGRYGALGTGTRHVPTDLLELDKHLRTAIDELKGHVAARSGKAQFSIGR
HGEVPIVPLRAAILEHWSAASADQRPQGYTLDGNAVVDIAEGIRRATGKSVVGADGRLPA
QLEQLIGTRLNHATLKEWARDAAMPQRTETGEETAFSSAMRRARNILRPDKDKPADMSAD
SMRDYLKNFMADHNIGNSMTFADGGALGVNTSALTLNLARIVKRFKGGFALTPVFDAQAS
VTRSAAFSIGTTAHGGDIFIGRQRQIGGQLGGGLTAGYTTPTVANEDNFSASVGVSANVT
LFGLEHTNPVGVRLRFSTQRKEDGSSMNSDAMRKQMSDMIDYMFDACGPAKRHLSPAQLW
EDFAVHHFDQKNLSVGWADYSSLNSKMGGSVTLTARAGVTTEDGQAIRAGGSIGYGVTWN
PFTMGSRKEKSGTAPILREDRGSAHIQTLTATASGQLPAVPLPVEPDGAANGLGVPGVPV
ASATYMLGNGGFNANIRTLVERGRLSEAFTYRDLSERNIDDFLKFANDPARRKEWEAMCG
AEQGAYAEHGAGGPDLGKKRLDDFLGKIQEMARPNQAHYMRWRLGEQERLAMDDYMAAAR
MAERGGRGKDAKACQQAAEQIAAKEESWRPAALFTMHGTSKQTDTGLNFGLQATARTTAT
GDRELMFIGLPLPISDAWTKAARSGPADDGS
>D8P729_RALSL Type III effector protein AWR2 OS=Ralstonia solanacearum GN=ripA PE=4 SV=1 PMID: 22414437
MGRISHALRGLKRCLRPAAINVTSVPGFTKTTIDPLPIPKRPPPPSLGKTPRPAGQHKLD
AIDRQVDNLTAKLYPPLPTGTRADPEAKRAIGSERAFASAVEALFVPSGASVEAKAETAP
HLHNLLRDLTRIAEAQPDAVDSTRYAGMLQCARALAAATGGNAADACAALAHLRTHFSLT
DGSDNAPPSPEQKQAWSAAKLLAHTASGFDALLALRPALAEVDAARPDDGMNHRMKREGL
RTFLQAADHLAARMPADTPGALLQRARSHLASASDRHSLAGDGLAVHALLCAADLHADPG
KAAHAIGDRTQVAAYVAWRSGYREGGKGSALERSLGRMNKFTAWARRAEHRANHRLAAFD
PRRLLGMRKTPVIAAAYGTGGANLGLLNGESKALYDTVQEGIEAMLAHSVVLRRLDGGHA
LPTERRGLLLLREAVLEHWRAQIGTTWRSSKLKLTDADKQGIARAVRSAAHGTDIDAEAV
LGYREFRKLDKLDLKTLAKWIDEAASADSNPAASPMLRRAKAKIVEAGDIARGRPIKLKG
TTLADFRDAMTDAIGTMPLGNYVRYFDGGTYGLNANMTVNQHEFTHNSPVPAMGLGPGAK
ALHGRHAFVEIGSSSYGGEVFIGTDKRSSTGAGLGAYAGLKFGTEDWHLSAGFSAGVAHS
QDRSAPAGVIIRTGLSYGADGKATSAWRDNVAEVTRFLFQTAALGQSTRPVPPERMWEQF
AERFFRTPDISVNWRDQRRSSETVTKHGSAAMRVAAGPVRLGPAFSVGHDHVLASKNDRV
DTNGWLRGVERARARASNVHVGASLAALAPAVGHFSNRSGFPDTITLPSTPIVGLSANIL
PSGTSVTLRRVDEHGRLNPRFIRRLVEFIDPSAFLSHMQARMPRIARTDASREKVGAFMS
AMKDMGTQGNLAYGESWKIRPEVTEVLNAYTDEIQLILKCAREATPRDAGTQAARTEQVY
QGVIERIFEIVEGEAAVSRQAQTQAIRQVLSGLGDQDVDQVLRLANETIRVLKDEQSWKL
SGYYAYDITTHGYTAGPAMLLQATASTSVAGERVLAELAVRDLELLDDPVVAEQDKDPAA
GEVL
>Q8XTK9_RALSO Type III effector protein AWR1 OS=Ralstonia solanacearum (strain GMI1000) GN=ripA PE=4 SV=1 PMID: 22414437
MKFFSFRSSVHTASTAAPAARDAASSASAAPQQPASASAGSGRISHALHGLKRCLRPSAI
NVTAVPGFTKTTIDPLPIPKRPPPPNLPKAPKPAGQHKLDRIDRQVHNLTQKLYPPLPSG
LHADPEAKRAIASSRAFVSAVEALFVPSGAGVYAVPGLQTLIDGLAGMAEAQPDAVDTTR
YAGMLQCARALATATGGRADEACRALEHLRDRFSLTDGSNGAPPTPAQMHAWSTAKLLAH
TASGFDALLALRPTLAEVDATLPDDDNMNGRMKREGLRTFLQAADLMAARLPAGVVPPQT
PHAQLQDARARLDAAADRASLAGDGLALNALVCAAQVHAEPHEAAHAVDDRAQVAAYVAW
RSGYREGGKGSALERSLGRMHKFTTWARRAEHRATHPLAAFDPRRLLGMRKSPLTAAAYG
TGGANLGLLNQEAQALHDTVKHGIEAMQAHSTALRALNGRHALSTEQRGLLVLREAVLQH
WAQSIGTTWRSSKLKLSDHDKRAIADRVRKAAPGARVDAEAVLAYREFRKLDKLDLKTLV
RWLDEARAFDPRASESPTLRAAADNIVKAGDIERGRPIKPRGTTLADFREALTGAIGQMP
LGNYVRYFDGATYGVNTNMTVNQHEFSHNSLVPSMGLGPGARELTGRHAFVEIGSSSYGG
EVFIGTDKRSSTGVGAGLYAGFKVGIKNWHLSAGFSAGVAHAHDRSAPVGVIVRTGLTYG
ADGKATSAWRDNVADVTRFLFQTAAEGQAARPVPPDRMWEQFSARFFRTPDISVNWRDQR
RSSHTVTKHGSGAVRVAAGAVRVGPAFSVGHDQVLASKNDRVDTNGWLRGVERARARASN
VHVSGSLAAVAQGVGHFSNRSGFPESVTLPSVPIVGASANILPSGTSVTLRRVDEHGRLN
PRFIRRLVEFIDPSAFLSHMQARLPQIAHSDASRAKVGAFMSAMRDMGTQGNLAYGESWK
IRPEVTEVLNAYTDEIQLMLKCAKAAPGAGGQAIQPAQAAQTYHDLIERIFETVERETAM
PPDEQAQAFRQALAGLRDQEVDQILRLANETIRVLKDVQSWKLSGYYAYDITTHGYTAGP
AMLLQATASTSVAGERVLAELAVRDLELMDDPAHAAQDKDPAAGEVL
>D8P480_RALSL Putative type III effector, AWR3 OS=Ralstonia solanacearum GN=RCFBP_mp20290 PE=4 SV=1 PMID: 22414437
MPGSSETEFSTPLGARKHAGKPVSAAAAYAPPAPSTESTLRPATAGEQARAARSQAATAA
LVQRTQHGLQQLRGTAPAHATPPAAPDTRQPMTVPTSTQQYRRLLAQRFAASPDTGAVDH
LSTRLAALAPAAAQAAGAPHRYARPILVAEALARTCGHDASAALRVLASLASETRLDAAA
FAPSKPTVQAPAPAARSSASSAAPDTGVDTVTMPEDSDAPDGPPPSPSAHASAEAEVFFD
ALDTLSEPEDAGAAWRTAQLLARSHGGLEALCDLMRLPQTPAHRHAAHAFLQATDILQRG
ASGPADSPRALLQRHPPGSGRPEDSLAIKTLHAAAAQLRGDALEPGQVGALFAWRQGFRE
EGPGSDLAKVKARTAKFVNRTIRRVEHHGWRATLWQTIGKKKSPLSAARLGMQAAHREGL
AKEYTAYGKSLRTAIEALKEHYRHALAAPPAALRVPLPWHSADAMWQSAILLHWASLPAG
APLSAYALTHDTLQSIGNTLRATVTRVREELTLGFAQVGHEIANAQKEIDRTANAGGTAG
ARRQARLTALQVHQKHLVERLQQLVECGGQAGLHLGAHDQPTVPPPHFIGVYPDGAMLRA
WSEPVTVETASGALGKALDTAERIERQDDLKLREASIDAARTVIGSLMTTIESSSKLRLA
SGATLGVNTGAISTGVQKAGQTLAVPVAVQVDAHASRKRQAVVEIARGSHGRDLFIGTDK
TVHAAAGFGASVGYDFKVLKNRIRALVGASVVPIDVEKGERVGVMYRAVRQVTQAPAPYA
DWDAVKYDDATTREAMIALSNWLFRQATEHREKPAGADDAWNALARHCGDSAGGDLISVG
WVDQRKHRLRHKARLGAGVNARVTAPATPVRVGVGVRLTGEITSRDTTAMRETTGIMRSE
QYSQGYGGHMTFRAGLNYSVGKQFYTAPAQDPAAAPAGERRSITQGFNGGTPLAYSKQFA
ERSHTAKLKTVHLDGQLADRVCYFDKEYKSAKEYLALIRSTQDTWVDMLSRKPGVTVDKA
RKEFEDYCAMVERHTGPHIVYVVRQRLRPAAAREIEGHLDLANLHRAAGAEAAPAASDQP
KTPRASERPGPAPQTDTAWPEAPPRKTSRLPTLLRNQVDKVTARSEKAAVKTLSDTQLGM
LTGNPDLSGRMTRAVQREAATRLNAPPAQARAMADAAADAQACEARADAALFAETSWLPD
KLAIMETVSKRESRGLSLTVQMQSTSEASGQRELHHLKFS
>Q87GF9_VIBPA Putative uncharacterized protein VPA1357 VopV OS=Vibrio parahaemolyticus GN=VPA1357 PE=4 SV=1 PMID: 22018240
MAYNISLNNITTTTAPVQQELSGISLQTSASALPRVDIQPNVNEHQLPQALSPSDSCLEN
EESSSQQPEVKKEQAEKKKKVHKKSNKYSNHTKAKGHLAAIAGATTLGAVLAPFTGGLSL
LPTAFVVLFGNASALAMYGGSEFVLGQKGPNNQIDDKKDPEANKQPEENKQPEISVPVSP
RPIRAQEFRGLDEVNGRREPEPEEKGSRGKGDTFNYSPVFNFNFGDLNFNQFNTQNNTQF
NTQNNTDKTNQADTDSSPTLIEQTIEKFGGNPVINVEEITKDVLIRELREQEPLIGPESK
VDEMIDALVSFHEQTNEAKLIQVSFESGHKAYIGGIPDTDEQKQTDPIKAEVCVEKAKKQ
WPEVKPAHRLITTSGNAKIDGNPGYRNARVDVDGQTVGYTRNERGGSQPQSSGVHTLQGS
QQPSVEPSPVDPGHGASGAASAQPGGEAKGAQTPSLHTQGEPISTATQTGGAQGTQGGED
DGRPQVAQGHNPQGEPASLAKAGTPVDPGHGASDVASAQPGGEAKGTETPSLQTEGESIS
TSMPTGEEQGVQTGGVKKWPEVAAPQRVITSAGNAKIDGNPGYRNARVDVDGQTVGYTRN
ERGGSQPQSSGVHTLQGSQQPSVEPSPVDPGHGASGAASAQPGGEAKGAQTPSLHTQGEP
ISTSMPTGEEQGVQTGGVKKWPEVAAPQRVITSAGNAKIDGNPGYRNARVDVDGQTVGYT
RNERSGSQPQSSGVHTLQGSQQPSVEPSPVDPGHGASGAASAQPGGEAKGAQTPGLHTQG
EPISTATQTGGAQGTQGGEDDGRPQVAQGHNPQGEPASLAKAGTPVDPGHGASDVASAQP
GGEAKGTQTPSLQTEGESISTSMPTGEEQGVQTGGVKKWPEVAAPQRVITSAGNAKIDGN
PGYRNARVDVDGQTVGYTRNERGGSQPQSSGVHTSQGSQQPGVEPSPVDPGHGASGAASV
QPGGEAKGAQTPSLHTQGEPISTATQTGEAQGTQGGEDDGRPQVAQGHNPQGEPASLAKA
GTPVDPGHGASGAASAQPGGEAKGAQTPSLHTQGEPISTATQTGGAQGTQGGEDDGRPQV
AQGHNPQGEPASLAKAGTPVDPGHGASDVASAQPGGEAKGAQTPSLHTQGEPISTATQTG
GAQGTQGGEDDGRPQVAQGHNPQGEPASLAKAGTPVDPGHGASGAASAQPGGEAKGAQTP
GLHTQGEPISTATQTGGAQGTQGGEDDGRPQVAQGHNPQGEPASLAKAGTPVDPGHGASD
VASAQPGGEAKGTQTPSLQTEGESISTSMPTGEEQGVQTGGVKKWPEVAAPQRVITSAGN
AKIDGNPGYRNARVDVDGQTVGYTRNERGGSQPQSSGVHTSQGSQQPGVEPSPVDPGHGA
SGAASVQPGGEAKGAQTPSLHTQGEPISTATQTGGAQNIQSVTLARADLQQTNVERGRIT
DVTKLVDVQALASTVAANKSEPERFVSKLHITLKGNSSADSKVGTNQPESLQAWSSNMLS
HGPGVKLAQKSLVQNEIELMPQANNGETVKKIEVVSNISGKKWTVSMPAPVLTTQGMASG
RGKNYTQGLFHNIRDINQTKRNIELNSTLMESTPKSDVSFVNMGDKVIPIKPAIISNLKL
VS
>Q7BEN0_SHIFL Enterotoxin OS=Shigella flexneri 5a GN=ShET2-1 PE=4 SV=1 PMID:21219446
MPSVNLIPSRKICLQNMINKDNVSVETIQSLLHSKQLPYFSDKRSFLLNLNCQVTDHSGR
LIVCRHLASYWIAQFNKSSGHVDYHHFAFPDEIKNYVSVSEEEKAINVPAIIYFVENGSW
GDIIFYIFNEMIFHSEKSRALEISTSNHNMALGLKIKETKNGGDFVIQLYDPNHTATHLR
AEFNKFNLAKIKKLTVDNFLDEKHQKCYGLISDGMSIFVDRHTPTSMSSIIRWPDNLLHP
KVIYHAMRMGLTELIQKVTRVVQLSDLSDNTLELLLAAKNDDGLSGLLLALQNGHSDTIL
AYGELLETSGLNLDKTVELLTAEGMGGRISGLSQALQNGHAETIKTYGRLLKKRAINIEY
NKLKNLLTAYYYDEVHRQIPGLMFALQNGHADAIRAYGELILSPPLLNSEDIVNLLASRR
YDNVPGLLLALNNGQADAILAYGDILNEAKLNLDKKAELLEAKDSNGLSGLFVALHNGCV
ETIIAYGKILHTADLTPHQASKLLAAEGPNGVSGLIIAFQNRNFEAIKTYMGIIKNENIT
PEEIAEHLDKKNGSDFLEIMKNIKS
>O84625_CHLTR Putative uncharacterized protein OS=Chlamydia trachomatis (strain D/UW-3/Cx) GN=CT_620 PE=4 SV=1 PMID: 21078856 
MCSMNIFNKINSVSKDYTKIEELFLPTHKNKTFCMNQVMQFQKTEIERSAIQNVLSLLDL
DNDVKGKYEQLVASLSSSAPTTTSQPSDESAVITYDPPSSNPLYNASKQAWVHNVLVGFL
SVVNEAKTKATEIAGQQNPPQTDLKPLTDLFDSLTTLVDKANHRELSNEDLETFYLLPDQ
IFSAIQTFPFEGNQKVLFSNQLLDSFGEDSSVEQIFADIRIEGLQDTLNMVQSKLSATEF
ESFKELQMIIDTLREYVEPFNDEGFDTILQTSKDLSSAIINSSLSSNDKIELCRNIADLY
RDQVLSIKNLDNVLNETIYINARNSSLFSNICSLVEFIMGSFAPIGLNETTIEVTNASIA
GALQAVRAIDTRFHELTPEQKNLVNETVKKLDDFSGGNYIGAVWAYFTSATVISSKDSVT
TDEVKQALTSQANTIVSDFSLAQTLKSTINKIVQENGKFKATVDGIERQYTIFGPPENDT
SSNKATLNLILLNFGSIGFLPNITLAANNHAETSARAFFKFRALAQVESTKLDGTLQGSE
NFLQKINQLRTDLFSYQLLAQSYEIRSLPLPSAVASVLIDRYMPQEIDYLTQMKSDLYYS
NFGSSVGNAMIEAIAQFVNGATYFNFASFAGQQPMTAMAQDTFPGSKETAETKLALEKQQ
AKLYLQYATQALKVVQEQMERVQNDKVITNEQRLRITDALKGYADNLNAISGSLVLLQVY
LNPLSVGVRDGNQGGNDTGTDPKGTFHVFGGQDQWQARLEILEDALVSGLPSNIISGGLF
PVQASVQSDQQAYADMGQNYQLEMQMHMTAMQQEWTVVATSLQILNQIYLGLTRKLAG
>O84626_CHLTR Putative uncharacterized protein OS=Chlamydia trachomatis (strain D/UW-3/Cx) GN=CT_621 PE=4 SV=1 PMID: 21078856 
MNRIHRTQGSLTDYNSTLEAIAKKIAKPDSATIVSQVAQYEQFKMEQEALKALLVSFDQK
ADQRYRNLIQRLEQLDVDRQTGRSTESQHIQEKPMASLQSENQVVAQAVVQSDSSMPIFT
GIKQSWAVRLVQGIREILDQVLVDTSLFTEEERGDLLAIRMDAASLQDKQERLSTEDIRS
LLSLSNDVMRVLQKASVSSTRQLELIQSLIDIFGTEENLEQSFAQVRLENFQAILSVIKE
RLTEEEFRVFQEVSEEISSIQRTSESHLSPEHIEAIARVGGHLSAKIVESELKASQKVDL
CQRIAAMYQEQVDAVQAYHSLEQDALFVNSRQHSHFVQVISLVSSLMHSLSPTSEEERIL
LNPAMMVSVLPTVRAIGLRFDFLTAEQQQMVNAAVSSLQQQQLDEFLGVLCAHLVVVNCQ
NKETGLLEGLEESFSETLSGLSNNFVLTAKMQDILQVCSLQGFVTLANGDRYELFSYNDS
GEAVCDEIALGDGFHKVLGTMLAVALSQAEVFKQECDRFILQADSEKNMIHKRMVQGEQK
SLFLTKMQTELNAGKTIAQTKEVEASPLPSAVASVLIDHYMPKEVEFLEKISSRLYYGNK
GSDIGNTILDAISLYVNSATYFGFANYIGQPPVVGKTRENIFAGSADNAKAKLDEEKKQV
DVFLEITEAAKTTVTNQQSAVTNDDKLSTEQKAKIKAELTQYTDMLNAISNSLTSLKTQL
APLSVSTVEGVDGVFEVKNGIPGENGKNWRLVLQTLEDTVVSGEVGSPTNIGMFQMQALV
HLNQQAYADMGQNFQLELQMHLTSMQQEWMVVATSLQLLNQIYLGLARNLLR
>VopE Putative Type III effector OS=Vibrio_cholerae PMID: 21282418
MKVLQRTCNYIRSNLNQSISRLNVAHIRNVKNERPISISVNAEANFFEGVSILNKPRTRV
SNMRQLLPLESFERISKAYESKDVRLVARDSAFLGLQRAIRSERFELDNFKSNFPYLTVA
NGSLRTIVTGLKGIVEFDDGQMKDIAKEILDTQICGVPFSQFGTCSGSARDLVDNASYQQ
EKIIIKHLNELFEKVALHLVGAEV
>VopX Putative Type III effector OS=Vibrio_cholerae PMID: 21282418
MNINNISSISTTYTVGEAQTDPNHGKLDVKSVKQGADVLPTVSRKTSFLSKIKSSPNGYK
EKSPELVKEKASQERQQRSRLSSIESACAKSFDDLPDDIKVSGMKQHFLSYAASIMDREF
SLICSQSENGKQSVEEHKSAIRIDLIKWLSFDLSNKDPKEIWASSANKSHIENGLRNTVD
SLKSPGLERATKEERRKAQQFDYQALTDVSNKLLDKFNQLSDTPLRSSDNQVISSRSVER
QVYKLLDKYIGN
>VopH Putative Type III effector OS=Vibrio_cholerae PMID: 21282418
MWLLEFFSGCVKGVTLPIENKLVLVGSSEIKEDNVVPLAEFLTPEERIELEEQGSTIQAI
GLAKKKLTLVENKIYRYRGLTFCVYRQGKRNPALKRFRLRQFQPLLLVTVAVHLLLAIGG
YTFNAARRNQQFGDYLQAIGSGYIKDGQLYTSKLSEVSQLPKYWGNFIHTMSGENYLRAS
QFNLELVSDYSGKPLKGEITSLADRDQIRVETFELDNQVMAVLGKHAISFYKQGEHWFVS
DPARAKQVLTDAGLSQTVGTLKSRADGADLITDAEFPYSIFYTSHSGRYLYDELGRYWEG
SEVPKLGVIQEISEDRVVFFDGKQTRVYLIQVKK
>VopA Putative Type III effector OS=Vibrio_cholerae PMID: 21282418
MLRKTLLASACGMMLLSGCSSQIKDDNIVLDQDWKPDIYNLIISHVSDVDNLRFWVRRTP
SYEDGYPHQLACVEVAQPLEPNRFYIANLNTYGLNQVYNCENDYWRYDNLVDPYASRAVD
LSAWDPNLSKRRYTNYPVNMNTHIDGVDAYLWGEGQLRLVFSDLFPVNQYQLTNKGVNTL
FEVIDKLKYLPVEELTIYGIADSSGTYQKNRVLADRRAQSVKTFLVEEGLSYLPMKLRGT
VENGLSTAQQRVLQRRFMIEVRFKTDEK
>VopM Putative Type III effector OS=Vibrio_cholerae PMID: 21282418
MPHNISLNNITPMTAPAQQELSDISLQTTASVLPRVETQPNMSEPALPQTLSLTDSCLEN
EETSSNQQSEVKKEQAEKKKKVHKKSNKYSNHTKAKGHLAAIAGATTLGAVLAPFTGGLS
LLPTAFVVLFGNATALAMYGGSEFVLGQQGANNQLEDKKEPEENKQPEDLVPLPPRPMPT
YEFHGFDEIDGRRIPDDNEPGEKGADGKGNTFNYSPVFNFNLNFGDLNINQFNTQNNTQS
NTQFNTQNNTYNVNQGGTNPQPTLIEQAIERFGEHPVISVVEITKETLIRELRGQEPIIG
SEPEIDEMVDALVSFHEQTNEAKLIQVNFEGGHKAYIGGIPETEELPDVQPVKAEVVVEK
EKKQWPEVKPAHRLITTSGNATVASYSGYQNAKVVQQGHTIGYANVENIAKNPQVASTLE
FQKVNENQDRKQLVEHSSEQNHVQQGVDGQVIIDSANMQKVTGQQVKKWPEVAPAQRVIT
SAGNAKVDGNPGYANSRIEVNGQTVGYARSERVGSQSQLAGDARSIATDSHDVEQGQVTT
ENRSTQSSVESSSTQTSVEQNSVTTQTFVENGTQTEAETSPVKGHHTLQGVAAERVTEGA
QVEHAQTNGVKKWPEVAAPQRVITSAGNAKVDGNPGYANSRIEVNGQTVGYARSERVGGQ
SQLAGDARSIATDSHXVEQGQVTTENRSTQSSVESSSTQTSXEQNSVTTQTFAENGTQTE
AETSXVXGHHTLQGVAAERVTEGAQVEHAQTNGVKKWPEVAAPQRVITSAGNAKVDGNPG
YANSRIEVDGQTVGYARSERVGSQSQLAGDARSIATDSHDVEQGQVTTENRSTQSSVESS
STQTSVEQNSVTTQTFVENGTQTEAETSPVKGHHTLQGVAAERVTEGAQVEHAQTNGVKK
WPEVAAPQRVITSAGNAKVDGNPGYANSRIEVNGQTVGYARSERVGGQSQLAGDARSIAT
DSHGVEQGQVTTENRSTQSSVESSSTQTSVEQNSVTTQTFAENGTQTEAETSPVNGHHTL
QGVAAERVTERSQVEHAQVSVTNIQPEISSQFEVGKNDSQQIQGNAAKVWPEVVPSQRVI
TSAGNAKVDGNPGYQNSKVDIAGSTYGYQRAERLSSQNSLFEGVNLPQTHQEAEGIKSGS
MDVTKLVDVTALPSASETNQSEPRRFVSKLHITLKGKSSADNNPMNTQAQHETLQSWSSN
LVSHAPNMKQAQKIVVQQAQNDTELQPKVANLEAMKAPTIVSNITGKKWTVTMPTPVLTT
QGMASGRGKNYTQGLFHNIRDINLTKKQLESSLPLMEIAQKRDVSVVTMGERVLPVKPAE
ISNLKLAS
>VopI Putative Type III effector OS=Vibrio_cholerae PMID: 21282418
MRNVSFVMPLRAERVSDVSSPKNIREEEQTKRVRDVKESEKQEKKRHRIFRIRKTPMTPQ
QQRQFAKLLNSYQLRAMRDWYSFASQVDAESLNDAQLWILQAANQSQHLYPKSVRKQIKE
FLNTVNIDTGQTENQPDSEAVQQLVAYEHYLEGLISMLVLCRRFDKREKKNRDKLGYGSY
DDEAFQSETDDAGSLSDPEE
>VopW Putative Type III effector OS=Vibrio_cholerae PMID: 21282418
MLISNSIYSSQTISNSNRNEVSEDYRNNDNEINQLLESQPSLENNVKLREAAAKAATTNK
EQEIANSLLEQIDSSSKELEIISLWSEGGESGFRAALELIGENLLNNQKPTGVQAEDILQ
LAMLDVLVNAEQYGVANNDLFLQNLSTALEYTGTGQHNTWVEDLDDPTTPTTETNGGIAS
NRYSNIVGYVWKEMKKIIDSGKASQSSMLYRVMNKLSGGNGSISPELPAILKSSLSTSGS
TNSSLGTSGYFDTTQGGWITDANQDLSPLMRLVFLSNLLHENPEMSQSTLKVILSGTYDE
VNAIVPSNGNYSNIYDYIFKFDKDGGWQDSAYKPSDNASSVKPSGVNQTVDFNGRLDSTW
LSGLYVNFPSRVLGDEDIKNINRIGDNVKMIMQTLKYWFQIMRDERVAIARNI
>VopG Putative Type III effector OS=Vibrio_cholerae PMID: 21282418
MPIISSIPLRYTLGMSVTTSTIDSFAKDIKSITQQLDEDKNKKLISMMERYLCRGRNGIK
KEKINNILSNINNGKPPKNVLDSIISEHAIPCCLSLLEEGVSSGRISKFEGTHRIVYIDD
DTGFGLKILKNDSSWSKCFAADLRLNELYQDKRFYSGRYAAFSNYKIVHIEDDVFDGKFI
KAIFFRKIPGCEPLSRWDQIPLSILLKLESMGFMPFDIKPDNFVKVKNDNDQYEYVPIDA
KLIGKINTGSFRTVRVLELREQQGPYCYSGKYVDVAQ
>VopK Putative Type III effector OS=Vibrio_cholerae PMID: 21282418
MLKSVHSHHNRIDNSQSQNENPQSGLMIKNIENPKGPFLLLSFENHSRVLKNINRICTDG
RCFVPYAITDERKVIYSNYGEHLGFNHNVDGVRLKPYDCQTSLSRQKEYQSLLTSLILKE
PSITKDAVDNVSAGIINFIQLKHIENGRVFSDFIKKTIGHYFWTNGRSSFGRISLDNVES
IDSEDVLKTILQTLKTGTIEQKLAIHDAIGRKVLLSYECEQREKYLSLAETVRQDWFDDP
QTRGRIRKKSPVLPCETIGLLPSDSHLNQPEKVQSRQRAIDMFIRDEKRLSHPQANDYYD
DLDTRNLLFGAGISGTTGTLFQAAEAFGQLQTTELKKQYCAAILGYLVGGGMHSYHEVMA
VAEKVGIPYKPGSFMESLPESIFNNDEFKNLSTEYYDVAVLGATHWRFNESCLPSHLNRS
LTKS
>VopY Putative Type III effector OS=Vibrio_cholerae PMID: 21282418
MIDFLYVSTLKGCLDELQYGCSDLNKMDIKKITNVSKSIDTKELKFLLNRKKKAFDDSPG
IVTNKLFPQLPLPKDVIGTLVKIQNDGYLIYPMDGSTPKIPEGQVDFIISADEPLRVLCF
EKNTVYERKELRDRAIGAINYGHSSLAFKEDGVSIATNPKLSMERRKSLSTEPVLLAGTI
FFPDHDNPVVGGGEMLYWTNDSGHFKPTLKEVFNNRIGFIKDILPMEKFIPFDSSEKENS
RIVKKRLFTI
>VopZ Putative Type III effector OS=Vibrio_cholerae PMID: 21282418
MPPLIIIEVTLMNYEFKFMLGISKVQSAFYIQHNSEVTQKPTIKLDIRRIFNLRGESSKK
APNFLTKLFNNNHRYTSFIDNIKIAFGQKNSLFSGNLEKDVLRADYSISLKDRTLINAQI
KKSLNEYGMERQKEKIIRDLRSCLSKEQFNVLSSIACQNLITFILNYNSFIQHNKNIFIS
DSNIPDLSSAELAGKFISESQKFIINIDKKNNIRYECSFNTNNVDIDYIKELSSQLGLKN
VIGINCKIVIIIDNDCNININDFILKKYKII
