# Supplementary material for: Using Weakly Conserved Motifs Hidden in Secretion Signals to Identify Type-III Effectors from Bacterial Pathogen Genomes
Source: PLoS One. 2013 Feb 20;8(2):e56632. doi: 10.1371/journal.pone.0056632 (PMC3577856; doi:10.1371/journal.pone.0056632)
Supplement: Dataset S2 — Protein sequences in Data2. This dataset includes 109 newly identified TTEs and 14 experimentally validated non-TTEs collected manually from literature published after January 2011, and five groups of non-TTEs sequences (200 sequences for each group) randomly sampled from gram-negative pathogenic bacterial proteomes. (ZIP) [file pone.0056632.s008.zip › literature/P.syringae_nr_effector.fasta]

>hopAF1
MGLCISRPSSSNYRENLETSASSPNTRPTFGHQPASTSYRASDEVNERPAKFSHFQLARR
GGNYTLKMVSLDAYQAERRHSGNAIKDRSESTFPWVRVYHSKTGLDYSFQIDRTTTVKVA
GFNGLTPNDEGTRHLYSAGTSQINMPVVTDNMTACIAVACAAENVDADTGERMRGAQVRV
FHLLPFCHEDLVPEEVLASIRDYLQNARAQGLTMRVAMHGGDREGDFSVSTADALKQLFA
DEGIPLEFDETCANRTSDTLLGAVILDDNSTHFIKHLVTG
>hopAW1
MRVRVSNTLQPAVEHTTQATIGGCSSSTASRIKEIPFKQADELARVGDQRAACVVLTAAW
LDRVRHHSQPAEARIDHMRHRATLEQVAERQQTYRNHEINNPRTPYEILFSPTFRDYSLR
LSNARILDIMSDEEQAMGSMANTLRDPNSSHVLVIVRMNGDNHAIATHCTGNKLHVFDPN
HGEYSFKADTGTVEESMRDIIQAYSSRFPVPEIHILPVRS
>hopG1-2
MQIRNSHLYSASRLVQNTFNASSTKEAANTIAKNNESAALSATQTARTHEGDSKGKSSNG
SRSHLRSMRYAAYLAGSAYLYDKTVNDFFLSTTSLNDGKQGFTSDARLQKAEKKAEANYH
AYHNRANFGGVAPTRSSLLPKLCGENLFVTMLDFRAATKVHMKNLIDTKEAHDSIANNIS
CIMGERVKPELLKKHGIVQTPPDFDITKGASYDCKNKYSLSGVPNQETGSYGYASRSVSN
PFIEKGENHHARAINSERALTPRNCVDALQPLLQKSEGLSPEAQFRAGQALLILRPLYCS
SENWGDAHKVLMPFLEKKGLVSSQENQKLGATRPFTQTDMEKGIARRNTSLAGPTLNKLN
IFLQKSIYKKDEKAISDLTAKKLGEMKYIPIAHFKMNEDVSSFEDSSGLADSFTGYNVSA
YINHARLLSGEDRLSKKDVIAIVGCLNAIYDNASSERHTLREIAHGCFVGAGYTVEDAED
FYNDACKAAATEFYGGRAINVQSQLYSSSVDKPDS
>avrB4
MGCISSKPQVMSPSSHYSSPDAEPATARTSHRRSARYGELSGPPAQTGLTYYQQSLIGVA
RWPDPQYNQDHLPHQMEYGRSFFDASRHAGAGIASGQVQAFSQLWALAQRWRSEAAGGDY
ETFGEESERYPTYNHNPTTPLANQYAYILDRYRNREDGEFSEDVEGVPTHEFPLRDEING
KPITLSTVVVSADPDANRYDSRYSAIRHLEAGEPFYIRHTFSADVPEVLAHVEELYNQAL
DASVSDSQALSILGEIHWWVANAMPDHRGSAAKTEFSVRAIAMARGMELPPMRHGIVADL
EAMTTSREAFVRHYNNFFDR
>hopE1
MNRVSGSSSATWQAVNNLVEQVSERTTLSTTGYQTAMGRLNKPEKSDADALMTVRRAQQY
TDSAKRTYISETLMNLADLQQRKIYRTNSGNLRGAIEMTPTQLTDCIRKCREEGFSNCDI
QALEIGLHLRHKLGISDFTIYSNRKLSHNYVVIHPTNEFPKGAIVDSWTGQGVVELDFKT
RLKFKHREENYSVDANMHEWIERYGQAHVID
>hopAZ1
MTFSISGGAGPSTYYTQPQPFDELKLEPEKIQQKTAKLKEEGYFSVRMSEHTKSYLLEQS
RLSNPAWRNETVGKVVDLRATEHERSVTTVAKDIAASLTGRKQQLRPYEFQLRRADNPRS
EQWHQDRAPLKVICISAIEGRGTEFVTSPESKAVFTNGEYAEMNPLSVEVVAQKTKEAKR
DRFYFFAGKGITEESVPKLVHRSPSETGRSIFMARWK
>hopG1-1
MQIKNSHLSSASRMVQNTFNASPKIEATNTIAKNNEPAALSATQTAKTHEGDSKGQSSNN
SKLPFRAMRYAAYLAGSAYLYDKTANNFFLSTTSLHDGKCGFTSDARLNDAQDKARKRYQ
SSTLENNNSLLSPLRLCGENQFLTMIDYRAATKEYLSDLVDTEQAHSSILKNIMCLKGEL
TNEEAIKKLNPEKTPKDFDLTNSEAYISKNKYSLTGVRNEETGSTGYTSRSITKPFVEKG
LKHFIEDTHGEKALTPKQCMENLDNLLRKNITLNSDSQFAAGQALLVFRQVYAGEDTWGD
AERIILKSHYNRGTVLQDEADKIELSRPLSKQDLAKSVFKRNTSIAGPVLYHAYIYIQEK
IFKLPPDKIEDLKHKSMADLKNLPLTHVKLIDSGVGFEDASGLGDSFTALNATSCVNHAR
IMSGEAPLSKDDVVILIGCLNAVYDNSSGIRHSLREIARGCFVGAGFTVQDGDDFYKQIC
KNASKQFYNG
>hopAE1
MMPSQITRSSHSSLPEVAPASGDATGVSEQTPQQARTVAFFASGELAVAFGRTSAAPAQD
AVRLLSALQRELDKQHPSWHTVAQLCQSLAEVGTTEQGWHQLASEDQVPALRELLDRCTH
RLADMPAAHASHDSLSQACEGLRTARLHQSVAHLAARPSALARAIPDLLTLTHLDPETLG
AEPPVVSSYTLFSHFVRTAKQRTADLNDSLQRQPDAVVSLLRSHADTLNDLEMLPGALQA
LTENCQDAPACNELRELAEVAGALLQLLREHDLLPRLEEISIEPGEAPAPSHEPAEPMLT
TRQALLKAGGNLVRKFDAYGALAPMDDKALLALMRTPAPHLSPDQMHAFLNKHVLHLTQE
QRDIVSNTPLPFAPEEDIEARCGMGFDEKLRLALANGSLVLSEEQLARLGDLPSAATTTS
DVVQTLLEKPSSALSEAERDMLGAIVQANAQGQLDAWRAHNEQLPAVLSRSGLPSDVKDE
LLSLNKSMNAELGTLKNGASLKSRVLASPAMLLALAPLPLAVAFVSKDNSYSSSLVAHFT
KNAVFMAGLMMNELTNARTNVDHGLNRYFVTVLANAIVAQPTFARNEHLLEQVGFGIATA
VASGAATLGVFNRESIVAAFKLAKSKLSRQDTGNARIPQEDHLAVVKHFDVSEHFAQQMK
VATELYKQDKSITDIMNSSLTYLGTKSSEFQARFEVADALRTGLQLAEGERKADPDFYTK
LGLVALTASIGAALVMLMKSMVGKADYAADGVWCVSEMLKLAMNPEVDMQKAVQVFKEIV
GLNLVMTGFLGVNKVWNFLDKGIKGYASGAAVLTAANLTLPGMVGEVAGAAAGKGLSYLT
DKGKAAHQAGRAVASWAGDYVSTSRLGSAVGTLQTAIPGRIAGGQVVGGLYDRFRYLTWS
HPAPAPKAAGGEP
>hopI1
MINLTSIASSLARVALSDSTRPTIDRAMNVVSHIAGKVALQVNSSLLEQKGRLNERQQKG
LAVILDALRGKEPVTNVETHEGGGRFNLARAAFDVASVVWERDKSMHNVMSFLGVSDSQG
KMLFSLGKKLTDAMAKLEPAQGKDNCEAHHAFFSSNLKLNKLMNDIADQLINEIRQSNTD
RVRRPTPGPSWRPESAQQQAHPQTPPRTRPQANSTPPPPKAKPNAGAERPSTQRPHDTPA
ADASSKVGDCGPAKPPVKLLYEHLGLSDMTADLSAVKMAYKKASLKNHPDKNVGNEAEAT
ERFKVISNAFKILSDPELRKKYDNGLINEKGDEVQV
>avrpto
MGNICVGGSSMAHQVNSPDRASNNSNDDNNVSSGQLLDVRHALADAAGLTREQHAFISND
APASLRSRYNALYTRTQNTFHMADMQHRYMTGESRVNPGMRPHENVSQMRSAISDWDDMR
EALQHAMDIHADMPESPERYAATINPSGSIRMSTLSPYRNW
>hopAB1
MPGINGAGPSNFFWQWRTDGEPVTEREHDSSRSASSANSPELPPPASPAESGRQRLLRSS
ALSRQTREWLEATPARVQGATPPAEARQSPEAQQAERIVQELVMGGADLNNVRTMLRNVM
DNNAVAFSRVERDILLQHFPNMPMTGISNDSVLANELRQRLRQTVRQQRALVAIQSSTPA
RPADSSSGSSQRSLIGRSTMLMTPGRSSSSSAAASRTSVDRHPQGLDLESARLASAARHN
HSANQTNEALRRLTQEGVDMERLRTSLGRYIMSLEPLPPDLRRALESVGINPFIPEELSL
VDHPVLNFSAALNRMLASRQTTTNSPELPPLASSAESGRRRLLRSPPLLSGQREWIEQNM
RQEAEPQSSRLNRAVRLAVMPPQKENEDNVAYAIRLRRLNPGADVSRVVASFITDPAARQ
QVVDDIRAALDIAPQFSQLRAISKADAESEELGFRDAADHPDNATSCLFGEELSLSNPDQ
QVIGLAVNPTDKPQPYSQEVNKALTFMDMKKLAQYLADKPEHPLNRQRLDAKNIAKYAFK
IVP
>hopD1
MNPLQSIQHNITTPPISGGQPLDAVGPQAQQSHPERISPSQLSQSAHQALERLSANAEHQ
RLASLVRNALQDGTFQFQSSNDTQVTYKASICLPADTDTVRTDHLINNELTVKARLNYQS
EYDIVSAHLHGSSKAISFDVPSPLPAHGSASSVLSERTHLGMSRVLSQDAVDSSSLETPL
LSSPDHSRPPSQPKPVHIGSVRRDSGSLVSDNPVVQALLSFAQANQAFPPQAASIAGVQL
EMRPRRDIEKALEEFKGAFTVEKAQLMSGTNSSERVDEDVNADIHIPLLLKAIERGAAAF
GPNASIDRNSAKAFLASCAPKITSNDDFLSEFINQKLKGDDDLQVRLGAQELLHVATKKE
FQLGGLAGSIGVSSILGSAWELGASELLKNAIFGKNFSPSQYALQLAGIDSVPPLIIESM
DTMCVLAIIKGMKGEEWSMSDLLPKALKAGAISSVVSFPNNVLQYAGFKSRVGDLAANSV
TTEAAIFGAASGIPPEVKESEELMRAGLFQSMKDGVMAHPGEGVDTKKTIERMTRHALDI
APGESTAVKSMGLASIVGMIPLIASNKATGLLSEQVLRIFRSAVFNPIEAIALNALALGG
RVNVPGLFDSDNAKHARVVQTILARASQHMEAGDRDISAEELHQMLAPRSEFLRHVGSAI
VNGMNASFEAIPALVRKLGYGEAPLAERIPYQDLAVPDTSRQPAP
>hopAO1
MYPLKSIQNSITTPLMSGIKPLEAEGSQSQHSHPDRILPSLLSQSAQLALDRLSAQPNAD
YQRVASLVRNALQDGKFQLQSSNDTQVIYKTSVSSPAIAATIGAAHLIDNELTVQARLND
QFEYDIVSAHLRGPSQDISIDVFSPPPANDLASSGLSERTHLGMNRALLRYAVPPRETED
QCVMVIDKVPPPKHGQMSFFRATNDLSKLPSGMETDGLSDLKLAGCERISSVEQVKNIRA
ALGGGPLTVLDLREESHAIVNGLPVTLRGPMDWANAGLSQVDGAARESAMITELKRAKSV
TLVDANYVKGKKSNPQTTELKDLNVQSEREVVTAAGATYRRVAITDHNRPSPEATDELVN
IMRHCLQANESVVVHCNGGRGRTTTAMTMVDMLKNARNHSAETLIRRMAKLSYDYNMTDL
GSISALKRPFLEDRLKFLHAFHDYARNNPSGLPLNWTQWRAKIASE
>hopAY1
MVGINRAGSSGAYFGGYTESERASARDSISARPSNSPQVPPPSTDSAGREMLLLRSAELS
RRTRERLEQSFPTAEEDKQQADSIVQRGRTRVRSGAGLHRLEILTHQSVERGCSSSKALS
SSDDDVSSAESSEADIDAVFNYRIAALNNANASQSCMGLAIQWLRLRDEGEASYRMEALD
LDHASDIQNQYENAAGSVSGSREQREAGRISARKTLLRSQDLQPVGEPSVFHADRQSTAL
QKIARDGSAHLISLCFENNGKRVRHAITASSSEGSVNLFDPNYGEFSTTLPELPSMFQNL
MTRYGSRLNGHLQLESMVIQRVE
>hopAV1
MSRQRLGKSMIKANSWSSNLNAYRILQEPQSLTEEPPPIQTICPVQPESMAPPEHHNHRH
LVTQEENRGRHLVGNPMRRTRSDVGAHGLTPHQPLLTRSKSDHGLERVATPLAFEVQSLG
SEQTASSAEVMTAAGRRHSLLTDYQAAIARPLDLDRVLAAVKLRAAAEIYCKKNNLARLS
PRPPRTSAGNQRLDALVNRPVDELIAEVQAAPRKFSRTQLTDVAQRHLLAALNIDIDQYK
KGVHKAGLYEGLHSVAGRLVSVAAAAVSAGVSEVPGVSKTVTKTVKILSHQLPSSVVNPA
LTGGLRSVTDVMESFKRVGGLPVLSPQIDKSPDMGKIVKAAREMRGQLDEAVGHFARAHK
SDPQALPRLVDAFLALHGVADRQYRRRIGLNRTQTYGKGWGMAVNGVAAIGTVVSTTVPV
VGQVAGPAILASTIPLQWGAGYLDERRNKHRYNLRANTKWGDFLKDNAANIHFKDLTVGH
ISESKLRQSFLTQPEVQIAAIREVYEDTIGELMRRRLEMQKDIDVQREAGRPMRALALKQ
LRELDAEIDVTKMHADQFESFNMDRWSAIPEDSVIGRCLDDLDNLQKANRRARLRKPGEG
AQIVQRYVQAFQGGVSTGTTLPVVDAVASIDSFHVHDSQGHDHGLQPAPLAVAAGTGAAG
GAVFTGATGEVRMSKADNKKIMTQLRVDPEVYTADAEHWRFRAGNRDVDLRTSAGYKQHA
HTRWDELALVAQALKHGLTSGPVGLKNLAVAKVELRQARASLQSALDALAASGLPHRTPD
SARAPTISSMKDQLYDYSEVRRHLGV
>hopAS1
MTLRINTRSATPVVPLETGSSSQPAVPSVTARPTEPPPVANPAAPKSAPGVQQAHGLKTR
IAGKLSERQTNFSLGIPGTGRTLNRPLRSGIPEEGEHLSSEEKHDPLLKEAHELQRMVDS
ALTHLKAAPTSLWERPAPSTARGITTKIFPWLKPAPLREVASNGSNAKTKADNSQQSPET
IAAAVKELSTRLDHQSKVLATATLALVAAREHLESLEQATPPTSTERLDHARARVQQADS
TTRLASQQLRELIQGTEVLQLGALSEGQDQVKQKAEFSQQWLGELRTRMQALDVRFADRH
AAIEIELQIKVAETRELISLDHDMTAAEHTAAHANTQLSALRAQRQETPEGSDEADRLDT
AIGQTLATRSQAMQTHQQLAKRLVRVDADVARLNDELGEIHQRIAIVNDERFALKTLDQK
LPASDQVTTPAEGEVQERIDKTALKNVREQYLASQISQAHAFAATGADEIQAALQRIGDR
LQGTPPPTSLPAFAVIEVITSALADVTGNDATRANRVLDVLSQHPLEHWPRVAEEMSKSV
RTRSATNNSIQQDTLNLCRKLATVPRGMEMLQVLSSDGTAPIVTERAKPLRVFWNADEAQ
QKEPDGKVKAWLQTAKQGARSKLDGDEKSFDDVDHAAFNAVRNGYFSNAPGTPYAQHDQR
LKKATMEWVMRAVAANTPEQATATAPAKSSLPRRLVPTLNKTPFAKSTLDRAYSVGESMG
LQSPRKQVDQVISARISMLEETLKNAKGAPGLQLEISAAHALLDHLKSLEKKGTHLSQVT
LKNRDGKSMQSLLKARVQQQRLSQIWDKPDANGKRAVNVLHKAQHIELPLLYSELANSKL
SVYEAINRVDEHLREILPPALQPAQSVEEVLDQDLNAAIKLLKTRHLSEKSDIVTFFKPF
ILESRLRDRLRLGGGGTLGVGLPSLPYSLISPIVSPILSAEKSRSDEAFAQLFMPILGIE
MSFGKARTEAAEVTIGVAAGSAVAEGVGIQAALTGRFTAQETQTSSTLMRFFRTRHKDDE
MRGNMLTALDSMVRWDIIDPQKGQRYAGPLEAILARNPEVSVSQIDATSSTRNVAARMAL
RVPAVRFKDGASDASQTLTPEPSVYVEADRIKETRTETGGFISVVGAKGDTAQQRAGVTA
NLNFAPIASSATSVEKGANHGVQGQGLGLQLGMSRDLAWALEKNEISPFLIGDKQDADLD
RHYSTPRDMQAEINANRDLWLMRCIETLEPDETGNKNTPDNRLRAAIHLDAFEATIKRLG
KDSKYCQYNVNYSMKGRAGAEIDGYRGIQAVALQRGDVQAAEKAQQAIDDILLTKETWRP
LVLIVRERARDSTVVGWRNLLRWQKLSNIDGQRTAAQFPPP
>hopBB1
VLFVGNICGTSGSHYVYSPPVSPRHVSGSSTPVHSVGGQGLTSVYQLSAEARDDFLDRFD
PMRNLGLNSETPLYRTTDTSWRNVIAQVRNPDEDPRIDYLLTMAEEIYKASSTFRKRMNA
VAGEGGVTIRIVPDSEIGHSFGHAATRPATRSIALTETTASNVQGSHYQSLNILLVELSN
LSRANEITENRSSFQQGRIGQRRAAHNAERAEYGTIEDMVKYFTEARPVIESLGYGNPYA
AHDYGGGIVPAYRSFEDYYATALSSGHTDVHLNNYSRSDE
>hopM1
MNTPRIGGSGGIELSRINQQPDAIPAQTAHPNAVTPGMNPPLTPNQAGPHAAESSATGAA
RLNVAARHTQLLQAFKAEQATAPVSGAPMISSRAALLIGSLLQAEKLPFEVMAERLSPER
YQLKQFHGSDLQQLLDKFTQPGQVPDKAEAGQLIKGFAQSVADQLEHFQLMHDATPTKTG
PHANEDRATLAVSQTALGEYAGRASKAIGEGLSKGIVSLDDHIAAVDVSLQGAEEGDKEA
LHANRQALVDAKTTLVGLHADFVKSPEAKRLASVAAHTQLDTVVSDLVTARNSVGGWKGA
GPIVAAAVPQFLSSMTHLGYVRLSTSDKLREEVPETSSDASMLKAAITGMVAGIAHETVN
SVVKPVFQAALQKTGLNERLNMVPLKAIDTNSVIPDPFELKSEHGELIRKTPEEIAQDKA
FVKGERAVLNQKKVQGSSTHPVGEMIAYSAFGGSQAVRQMLNDLHQINGQTLSARALACG
FGGAVSASSQTLLQLKSTYVDPAGRKIPVFTPDRAEAELKKDLAKGMDLREASVRTTFYS
KAISGIQSSALTSALPPVTAQPQGARGTLSSGNILRNMALAATGSISYLSTLYANQSVTA
EAKALKDAGMGGATPMLDRTETALNNIRHPNRASLPHTFQPSTLSGIPRAMESAYHMGRG
ALQLPTQMAVDTVRVLADGALNGVSSARAALTPAKPPEASGSVDELRNTAPTPPSSPIVQ
RPAPSVPLDDEQLQALEEGLLAPR
>hopR1
MVKVTSSGFTANPLPHHADSVSPANSPPQLPEPLPLVDESPSSHKGGMRNRAHASLNSQV
LGLQAVPSQRGRHVRIRSHTDGVSVINDWLAKRPSVQSETSLDNNGKLVRYTAMHHEPLA
PRNEAFFTSVPGMLMAVLTVHPDIEYGISGEITADAVAARLAEPPIGLLTGVWQSSHDRA
YIERGGVVHTANMKERWTSLTLPGAAPREPLRMIGLQADGDVYLHNGRQLWRATDTSAES
VPTERLPEGAAVRIGAGREVQWLHEGAVHSNGISRPVELLRPEASGLGVEQSPARPVDLL
PLPRGNAALILDDKGRIYQADLKGTGPVEAHRLKLPGDFAQGKGWAVTTMGLSRDNTVHL
MLQDQNGRRMSLQRAQNEVLFRPAYLLDRPLLLLYTEGLHVPSETAVQSHVQLDGHAQVG
HIDGVLHYQPAPDQPWERLRQTGGEQLTGVTALYSSALGFIDRKPVFALLGDARQVVELK
LEGRTSWLPTDAELPRHPAGGPLAVIPDTVELRSRLIAQFDEPVQALAVHSNRQSVALME
SGLLIAADADGKARRLPLMQRPIALAIGLNDQLLVLHHPHNQRPQLKRLSAKDDWEPVPI
ILPGIDHPSNLRATRTGQIQLQLGDNWHTLLPAMTSHDNRPLPARVKPEPEADELPSENF
LAGTNARVNQQQASRISTPHHDASAVTTLMGTAANNPLTMTSSVQAVVDTTRAQVGALAR
DVLGGVTKNTMRAMAHKLGVVLPPTTQERRLASFHYEAKQAYTSGKTLFEQLPTLAQVRV
ASAVGPSDGEKFGLSHQQTQRLLNLREEKLEALLRDLRKIGFHEGVIMGDMGDGESAGDL
TSTTSTPTFRLAELWRRQHSQVNKALSSVGLSRSEDILPNLNQSIKALAGGAALHADRMG
EREAELLSVLCEVSEKMMRAGVRLPADDGSADSASSHAPHGLRTSGLMAGWVDYDALLTS
TDTQALEMAERLQQDARLPGLCKLGLSSWVQLAAFDDVVTTFREQISLPGSARRTQLLKN
LGLPPDAAPDEMAARMSDLLLDLFNRSTFFSTQSRGLEIRGSLGGADWKHLNAFSVGITG
EALQVLGVERIGDGKDGDAGLVAFFVRHAKASVSATSGVGIDFKPGLGTGGRVLDSRPGR
SMNSTWGGSANLGISGTYQHGQGAAVIIAPSTISDFVRLLFDVNHPDSTQILRTGVNGGS
IGLDLFETNLNGSVGANVSVSPFSLSQKYGPQKPSADAAASGADNRRSTASGALSVGATV
QAGAHWGQMELHLDHAWAEIIGLEFQGRTDFNLEFNSNLNLGGALSSALGDRPQKLINAS
TGNGNLQLAGIRVASSDVQLPTDSVVDDKRRGPFLSTASYKRTFDTQVAKPITANEWSQM
LQRLASAFPDNIGELGALAYSTSPSERIATINQMIDRIQSSKARNVEAGGALDGNALRRQ
RLDAAREMSNAGNSVWQAGSEIDRASVVEMLHQLRQQEQSAVQHHARAIPGARVEFNLFG
RESLETVVFHAIGHIGLGSKLNDMAELRRKTPGFDQVMRCFQSLPNINQVRYVFEMRPQA
RFAINDALLAREQQASARALGLPGSSASELNWRGVLDKIKNTPDLYRLAAIAVHNTDENP
VTSRIGLPLLNVSATSATSHQLFEAEIQFRYGLYDGLQGIEVLEAGSRALQSPLRVLQQS
GIQALGQRTQAGDVPYGPPSPRKEATMRTAGEAAALTTNDVWRQLDGKIQRMNSAHEREA
NAIGSFQHAYGTASAHVDRLLLRIPELPAPEIDDRNADGESVRGAFASLKRNHQALDEDV
KAMRQASEMVYSISGERTRQTETSALAHVLSVEKSRRSLGHAMEILAGKGVEAGTATGLE
LNRVSSQVNALVVRRDELLTQLERGAQEGGSNSEEMAMELQQTTSLLQRLRADLLGERQA
MDATAKRLDQANRVALEGERSFSDAVRDMTWGELDKMPQ
>hopV1
MRLDAAQGQRPLPPMDAPSSLRLRASGTSSGGEPQAAQENSGSAAADNNGAARARREPGI
DPVRLFVKLMVGTLALSTACRLTRHPDDFAKDPGGSIWAAMSLKHRSSQNDLDQGNRTVL
ERYGAYIPKDSNCFKAKADVTHDIPPGVAGQWNVKTRQVKLNPNIALESHPAEVAGHEFI
HCYTHPEFRGRHIDHRHWKALNEGLTTHLTEKLPTPKRLLPIPLAKDPYHGFKLATGDSW
PAAAKRIEGAVGEDTLLKAFFGGDDDAISEVAKAAAQIYPRLASSRTEQELYRAGMMRGS
QQLAECYAGALLASGQPLPESWSRNMLPVFSFSDMQPEQAKKAQLQAEQSQERMGIIFDA
AFFSPDLKTQRQALGMLREDLLMHWENVVPDKG
>hopQ1
MHRPITAAYTTSRLILNQSKQISRTPSESSVQSALPQQTSMSSPVLERSKSAPTLLTAAQ
RTMLAQVGACNAHLTSDENMAINELRLHKPRLPKDTWFFTDPNKDPDDVVTYTLGKQLQA
EGFVHITDLVATLGDAEVRSQRAEMAKGVFNKLGLHDVHVSRGRDYAMNSLQSKEHAKFL
LEGHALRAGPGEIHRDSLQDMSRRLARAPHGVGIVVIAGMSDINALITTCPDMVRERVDD
ITIMGGVEPLKDADGFVQPDARAYNNATDMDAARSLYRKAQELGIPLRIVTKEAAYKTAV
SPSFYEGIAGSGHPVGHYLRDVQKSALKGLWEGIQAGLLPGLDDSWFFRTFMPNAQIEAA
QLDKNKESSFEDIWPKVTKLNLYDPLTLLASVPGAAKLLFKPKAIHTEGFGVVEQVGPDD
VTHPEKAKLLMSALAKSALVQSTLAPD
>hopAT1
MVRINNWSSNLDAYRILQEAQSLTEELPHFDTAFPIESESIAPPEHHNHRYRIGQEEHRV
RYLAANRNTCRPLSTCVRKRQR
>avrE1
VHSSSIHRNTGSIIQPPVPANTNAATDLQQKIEQPKQRSSHSLSSVGKRALKNVSKLFQK
SKAPQQKAATPPTVKNVKPSQPTSNAKTAKDKAPVSQLSSNSLDDLDDTRQPVMRAGHSG
ASTSGTKAQDPDEPATIQSSRQSMMTRSNGGRFELKDEKLVRNSEPQGSIQLDAKGKPDF
STFNTPGLAPLLDSILATPRQTYLAHQSKDGVHGHQLLQANGHLLHLAQDDSSLALIRSS
KEALHIEGKKPPAVKLEREDGNIHIDTASGRKTQELPGKAHIAHITGVLLRHDGERMRVH
EDRLYQFDPLSARWKAPEGTEDIAFNSLATGGNGSVYAKSDDVVVDLTSPFMPHIEVKDL
QSFSVAPDNRAALLSGKETQAILLTDMSPVIGDLTEKKTKALELDGGKAQAAAVGLSDNK
LFIADTQGRLYSADRSAFESNDPQLKLTPDQANFQLAGLPLGGHDSVTGFINGDDGRVHA
LIKNRQGEIHSHALNEQYSKLESGWNLTNALVLSNNRGLSMPPPPTAADRLNLDRAGLVG
LSEGRIQRWDATPECWKDAGIKDIERLQRGADSNAYVLKGGKLHALKVTPEHPNMAFDHN
TALAQTARSTTVEMGKEIEGLDDRVITAFAMVSNKCFVALDDQNKLTAHSKDHKPFTLDI
PGLEGDIKSLALDEKQNLHALTSTGGLYCLPKEAWQSTKLGDQMRARWTPVALPGGQPVK
ALFANDDNVLSAQIEDAEGQGLMRLSAGKWQAFEQRPVEENGLNDVHSRITGSNKTWRIP
KTGLTLRMDINAFGRSGVEKSKKASTREFMRANVYKNTAEVPRWMKNVGNSIQHRHHGRL
GLNEVYETESMLFKQLELINESGGRPPAPGKDLKARIAALESKLGPQGAALVKELETLRE
ELENHSYTALMSIGQSYGKVKNLRQQDGILNQHGELAKPSVRTQFGKKLAELGTKLNFKS
SGHDLVKELQDALTQVAPSAENPTKKLLGTLKYQGLKLSHQKADVPLGQRRDASEEHGLS
KARLALDLVTLKSLGALLDEVEQLPPQADIDPLQNKLATLRDVTYGENPVKVVTDMGFTD
NKALESGYEAVKTFLKSFKKADHAVSVNMRAATGSKDQAELAGKFKSMLKQLEHGDDEIR
LQRSYGLNLTTPFIMLADKSIGLWPTAGTTGNRNYILNAERCEGGVTLYLISEGAGNVSG
GFGAGKDYWPGFFDENHPARSVDVGNNRTLTPNFRLGVDVTATVAASQRAGVVFNVPDED
IDAFVDDLFEGKLNPLQVLKKAVDHETYEARRFNFDLTAGGTADLRAGINLTEDRDPDAD
PNSDSFSAVVRGGFAANITVNLMTYTDYSLTQKNDKTELREGGKNRPRFLNNATLGGQLR
GQIGGTHTAPTGTPASAPGPTPASQAAANNLGVAVNFSVENRTVKRVKFRYNVAKPITTE
GLGKLSKSLGEAFKDSTTKAKLAELADPLNARYAGKKPDEVIQAHLDGLEELFADTQWQN
DKQYKALRGLKRGAVEHRASVNKHSVMDNARFETSKTNLSGLSSESILTKIMGSVREASA
PGNAARVAEFMRQDPKLRAMLKDMEGSIGTLARVRLEPKDSLVDKIDEGSLDGTMTQSDL
SALLGDRNQMRIKRLVVFHTATQAENFTSPTPLVSYNSGANMSVTKTLGRINFIYGADQD
KPIGYTFDGELSRPSASLKDAADKLKQEGFELKS
>hopAH1
MTINTHVSNNGSSWSPLSPGNQAPDPQHSGKTSGNAVNFLPPEHTNGSSNAVSWGSGTPN
AAIAGPGRASGSGQSELVEALKTLIFTLLKSLMGNTSAGHPSASNSSASEPSASQPSGSS
GPGSSSASPDCANSSAADASPPEQSGETFPLNNSGLGAHGGANTVPDRIASPEAARKMVE
DVKNAGGGTLRMQMTHDQINDPEQMAKLKAMVDAGDKQGVKVQFTFRDNANGGGGNVLTG
EKLKQAADDVKNVVSAVGKHPSFVLDTFNEGGKSATQGWADMQSTLIKSARDAGYKGDIV
VEDSNWGGGLTAGGESGLVKYADQLKAANGRGNPGLIGSIHEYASGADASSRLSSEIKAL
TGAGFKPQIGEVGNANWAGGSNFEERDGANQAVKDNMDALKAAGADVLPWMDQFRDGKIK
HDVGFSKGDQFS
>hopAQ1
MNRISTSSVNSSFNYTAPTKEAQNRFASAPDNSPLVATTTSITQTLVQPGRLDKNHRLMD
SKIINFSVAFNLGRTRSIAGGSA
>avrB1
MGCVSSKGNPMLSPQASFNDASRTFFRALPGPAARQLQVYDQCLIGAARWPDDSSKSSTP
ENRAYCQSMYNSIRSAGGEISSGRITSFDELWGRATEWRLSKLQRGAPSYSAFASERTSN
TDAVTPLVKPYKSVIARVVSHKDARDETMRDNLFGDLHVKAYRQTARLNGNIIPLNTFRV
ATDTAYLRGRVAQLRRELGAEAIEQHLRRYNPDRIDHTDAYYLPIIKNHLNNLYRRATSS
DLRRADLIDLIARTHWWAASAMPDQRGSAAKAEFAARAIASAHGIELPPFRNGKVSDIEA
MLSGEEEFVGKYVSLLDSDCF
>avrB3
MGCASSNMSVSSSGSFRANSLNSPDHSRAESSSVNSTSRSPRFGELKGPQDSRLTQHQQS
LVGVARWPNPNFNRDHTPYQMEYGQSFYHKSRELGAAIAGGNINSFSEAWDEARDWRSAR
AGDKAKEFADIRDPNWPREFITPLTGPYEYIKDRFAKRKDADIRRPTGTLPKSKVFKVYG
KIDGEPLLLTCIWMTTDRHADRTKEPYPNMRRIGMNDIGEPYVIVHTDAEHIPKILQHVE
GLYGVATDATISDARALKTLAEIHWWGVHAVPDMRGSAAKAELCVRSIAQARGMDLPPMK
PGIVPDLEALTMNLKDFVNSYEGFFDHS
>avrpto4
MGNMCVTRSGMANQVHSPDRASSSSGGNNGITPDQLISARHALSEVAGLPRDVHSFISSH
SAPADLRDRHNTLFRNTRTVLDAVDIHDRSVRGDISAISDTTSDQLMSSIQSLRSKWDGL
RAELQRAMPARASSGQYRVAVQPGGARQLSSLTPSPYRN
>hopAD1
MLIGHSLHHMRPTAMDSSLPTSATSQTISNTKSRLDPHRVRELTFIGVGSSVAYLLNELN
GRFADSGVTTPFLGKVSIVGKDDSWAENVRGKGYINHQTEIISQWDQQVPKYDPNYAARA
EFSASNRRQLTRTVELGAEHLKAQVTGISRLDDGCFRINLDNGQILQSRQIVLGTGAGPH
TSIWNSVTSHTQAEKRLDNIKLHEQKALRGKVLDLDEFMRASDASPQTFAGKTVVIHGPN
AGIDAAERAGELGANAVWFTRSTNPVLLDGNQLKFAPELAKSAIHKVDKLDIRPTKLENG
FALRLHYSSLGQDSREPKKVLDADYYVYAMGQDIHKPGSAAAILGSLLDHLEPIYDYDQV
YSDQPFKTVIGLQSRGSNSDNGLIIVGAAVAQLATNVQHSYKDHALDRILEEMTRLPEKQ
TEKLSQMLLEGAPSVQIQTYLKTWQLDSGQPPDKQVLQNQVENYLAARDYFQRQINEQKG
NLDGVAAEVKNQTLTEVASVIVSPQLGTIKASAAALSGLMPAYVANGENNFTTDNRTMLR
AGIAARYPNIGNAEASAFIDEVVTLRHLNSQRFIEKVAGEMMDKGAQPLVSLRPPVLGVP
ASVRTAYEAYLHALNSGAHDGTPLSQRWLPKK
>hopAH2
MNIRTARSYDPLTAANERPAKTDGTTRTVDAVATEANPDKQAKLDTYTASDRRTAATPET
SPVYTRMMLSRNTRSLESEASSSDTALIASQKARVSHDDPKASRDEVAAVKDSTVLSAEK
KAKETEKAASSEPAKTVAPPARGGANVNPDDIATPAAATKMIQELKAIGGGTLRIQMTHV
QIQDSQQMDKLRALLNEGGKQGVKVQFTFRDNANQGSGNVLTGDKLKQAAADISSVVKKF
GSRPGFVLDTFNQGGQSASQEWADMQTTLIRSARNASFKGSIVVEDSNWGGGLTAGPQSG
LVKFAEQLKAANGEGNPALIGGFHVYARENEASSRLAKQIKALQEAGYKFQIGEVGNASL
LLGNTFQQKDAATKALTDNMTALKAAGADILPGKEQFQYGKLRHRVGFSKSDQY
>hopG1
MQIKNSHLYSASRMVQNTFNASPKMEATNAIAKNNEPAALSATQTAKTHEGDSKGQSSNN
SKLPFRAMRYAAYLAGSAYLYDKTANNFFLSTTSLHDGKGGFTSDARLNDAQDKARKRYQ
NNHSSTLENKNSLLSPLRLCGENQFLTMIDYRAATKIYLSDLVDTEQAHTSILKNIMCLK
GELTNEEAIKKLNPEKTPKDYDLTNSEAYISKNKYSLTGVKNEETGSTGYTSRSITKPFV
EKGLKHFIKATHGEKALTPKQCMETLDNLLRKSITLNSDSQFAAGQALLVFRQVYAGEDA
WGDAERVILKSHYNRGTVLQDEADKIELSRPFSEQDLAKNMFKRNTSIAGPVLYHAYIYI
QEKIFKLPPDKIEDLKHKSMADLKNLPLTHVKLSNSGVGFEDASGLGDSFTALNATSCVN
HARIMSGEPPLSKDDVVILIGCLNAVYDNSSGIRHSLREIARGCFVGAGFTVQDGDDFYK
QICKNASKQFYNG
>hopY1
MNITSLTSTAGKSPTAQGTEKISIPDSSRMINAGSTRWLNRNRSVIGNHISTSIEKGKLF
ELASLGDNMFGVPAIAVRNSTYRPVLRFEPDHNQDLNLVEVSMQDSAGKLNPWQPSPDEM
APPSPASLPDAQASSASSSLPRMPPAGATLSSLGTALNQAQRHSARVDKSVARSSGQDER
NGARINAKQSKPIATKDCDDPQTTHSDLDRQQDADPRPAEGMNSMGEHQNEMHHAEALLK
AKSDLQTREAMHKQHMDVLDAIQSGREDSFDKKISATDENAKGINYV
>hopAG1
PCAYRLLAIWPDVSRCPLFQRQRFIACPKTDLQERLMINPIKYNFSHPGFSAAQNPPAPA
HQPMQGPSVSSNWVPNFISRGRGKSVPLSHFNTADEHHLADRQHAVLQSIEGNKFMRVLQ
KYTAAETTNTEFAFLRDAIPRYSIELAKPCCHKVLYRGISLDKRSALDLLKLPHGYYSRE
LAHGLVHGMPLANGGYTGRGVASASTVSAISRGFALLNAEKKNEIQVLFVLKAMGPVPAL
RHSGAKGVTLSTSRLPSSVAGKSEHEVILDITNRYEVTQAYPEGDGITVEMTVLGRSKRA
VELAAPETDKWEQLSRAKGSNPGGLFRAPNGIKWYVKTGRLTNNYTDNYMDRFRNELLAS
RLYIAAGIDVPEIRLALRDGKTALISRVLEGNHKGVVAMARSGQLMKGFAVDAWLANWDV
AGLDLDNILFTQDHTPVRIDLGGAMIFRAGGERKGSQFSATPMELVTMLSRKDNTSSRVF
QYIERDQIRAGITAIEQIADVHIRELCLNHGPGNSLERAALGEMLIRRKKWLVSVKQELP
HIHPRKNEHGQVVTVKTPTSPTTANTWNTPDRTAVFVPHHFASGSLNNIPFTSWRCPETL
PGWRQITTRAVKFREPEFQNHGHLHPASGAVIFEPDGRIWVTEPTNHVFGTAHSLPKGKQ
ETGLNLRTNAVKEVYEETGLRVELHGFIGDYDRTTSRTRYYLARRIGGTPSDMGFESQSV
KLARLSEANKLLSSELDTAILLDAAKVFQKASFH
>hopAI1
MLSLKLNTQLTPPPVRKNTNAELNRMNKGEVLAHTQTRFALNHRAPTYEILQRARGENHG
GWTAFNKCRMTGTDMFIHMDRRAPKSKGDFAGDKFHLSVAPEHVARAFDAIGKLLQADDS
PVDKWKVTDMSGVHTNAPPEQARITQGAQFTLYAKPDRADNTYSPEYMGKMRGLISSIEH
ELRAAGIAQSRNRPASDVAPGHWAYASYRNEHKSERAGSSSQANELETEPFFQLVSFAEV
AASPVNANAGNRSLLPPPWTR
>hopAB3
MVGISGRAGPSGAYYSGHTDPEPASGRARDSSSEASSSNSPQVPPSSNAPASPIPAGRQR
LLRSRPLSSQTREWLEQGMPTGEGTGARNRPQASADAAAPHAGTAARRTTQAPADVRVPR
EGAVARANRIVQQLVSAGADLAHTRRMFRNAINGHGVAFSAAEQRILLEHFPDMLATGIS
QNSELATELRDALRSAVRQQAAQAAQAAPAVTPTPPRANPAASSAGSSQRSLFGRFARLM
TPNQGRSSNTATSQASVDRRPARVNQVQTPPDRTAMRNLGDNMANVALQAFAEQGGDLER
LRAAIESYVMQRRPIPEDIGRRLQSVGIPPTIDSNESILNNPLLNLNVALNRRLGASPVV
ERAPRPAVPPTTDRRAMSAVETNRRTALNISSQFSQLRTISKAESEELGFKDAADHGLED
ATHCLFGGELSLGNRGQQVIGLASIPYGQEGDKELVFMDMKKLAQYLAGDPRHPMHRQPL
NAGNIASYAFRLVP
>hopH2
MERYPSIGIGAHTSPNFRHEVTEALQKIDERPSGRRLLQEVEALSDHDKKVTIVEAGPGQ
AIVAKPRLTPAQWENLGSNPDQKTFDKALIKNASGSSAFSKRGVASEIPWSKHTAEPNLN
EQGVPVEGANPEIAYVALAHELIHAKHHLAGTLKYGGEVTRSASSASTPSGKEELRAVGL
GKYANSGEPSENSIRQEHGLPLRRTYARSGNW
>hopAA1
MPINRSDSPRPSIEIENFQSARESFASSSVRSLSSAEHANLQGITDYLKDHVFAAHKLPL
NDPSADQDAVHAHNEQIDNIVDSRARRLFDAGETPASIAETFAKAEKFDRMAATASAALR
AAPFAAASVLQYIRPAVSEGNWLPAPLKPLAPLLPGALSGVMDQVGTTVMNRATSDLHYL
STSPDKLHDAMAASVKRHAPSVMRQALDMSLGVQTYTARNAVRTVLAPALASNPAVQGAV
DISVSAAGGLAANAAFGNHMVGVQARDHQRGGAFVLGIKDKEPKADLNEETDWLDAYNAI
KSASYSGAALNAGKRVAGLPLDVATDGLKAVRSLVSATSLAQNGLALAGGFAGVGKLQEM
ATKNITHPAAKAAVSQATNLAGSVGVFAGWTTAAVVTDPAVKKAESFIQDKVKSAASSAT
GYVAEQTVQTAQLAKAGIDAGGEMIAATATSLRDSLRRRNVREPDIEEGGIAAGSPSAMP
FQPGRS
>hopBF1
MTSVSRTASLRNIQAIPGFEASSECKLIPSLGEKLGSGSQKDVYHSRQDPRHCVCLIRPG
TTGTVPEREYALKELEATRYLKNLGFPVVDAHALVTYDGKVGISKDYVHNALDSGDIIHG
RTCMPRDLAFNKNVLSDCDEIIFKLRTHNLHIEDLQFIIDEHGRVRINDPRGVVRSFPEK
SIDKVKDLRTIALENTLDDADSD
>avrRps4
MTRISTSSVNSSFSYSAPAEEAQNRVSSAPTNSSPPGTTTAVAQASEGQKKPGAVLSMHA
QRLRQLCESSSHQYRQNALLAKSFDAQRLDINTQAGPSNSPHLNALNKLQQRDFKPAAGG
LEIPFTPKSLLGGGKRVYQIGSSSRDVQVCPRGAGAALRQEIEDKQLMVNNLTDELQDAI
DEANPAEIANTSQQLRHARADLADLQRRFAVLRNEDRRINQ
>hopAX1
MNPIRNSPSFIPPAHSTATQAPSSGTALHSAVASRDSKAVARLRNEGARANKLDAQGHSP
LDVLDTMRDIDERSRSSLRMALLQSLNPTAPLGYTKPEALHGTPWGLEILQSGALRGGVN
DAKGGTQSLEGKVFFSDRTRESASAETTRADLRSKPRVYAKGEGMHPSNAYSRAQQHRMA
QVILHALDNGRSLSTNELAPSIEVSSPETLHIEGAAWLQRLLHAGYINKLGGPPFINAPL
GEHLDTLKLPGSIELRVDGQVKKLRGEELNRFYHQAASELQRSLENGKAPYLGLLNKGAI
VPLVFGFEKINNLSTHEIKLRSKTTQHSYQDTEHPLAGSPENGGKLKEVEVRSLGDFATL
CLGCAVKGFELPANIVVRVKGQKSEKAQYLDAQQIQAFRQNLVAQVAEQAKGKPLGALPL
HQLQDINSQLRAGDLRDWTKV
>hopA1
MNPIHNRFSNIEVLRHSSLDDIQALKSEGHLEVNGKSYKISAAESGEITVLKPDQPSKAN
KFFKVATHLVGVKSQREQIAQVINEKMATAPRLDRMPGRRMNPEEGGSSSVANAIKLAEA
QLSAKKTFASLQQWAEAAQKARRKDEEHVYMMYKDDVPGTTPMNTRQQSNYLHTLKALNE
QNQLIIRPQSQDHLRNKELDLNAFMAERPESRDGFYRLMPKKDRDPGKDSGRLTIGVEPK
YAAQLAHAMVTLIDREKSVTQGKVAGPANYGKRTDSAILYINGDLETAARLAEELKTLSG
IPADGFVEHTPLSMQSTGRGFSYAEDADKNQISHGLSRARVIVDALKLEGPLDARLKTAL
AAHGFDTENPALRKSR
>hopC1
MTIVSGHIGKHPSLTTVQAGSSASVENQMPDPAQFSDGRWKKLPTQLSSITLARFDQNIC
TNNHGISQRAMCFGLSLSWINMIHAGKDHVTPYASAERMRFLGSFEGVVHARTVHNFYRT
EHKFLMEQASANPGVSSGAMAGTESFLQAAELKGLKLQPVLEDKSNSGLPFLIAYKQSGR
QVSTDEAALSSLCDAIVENKRGVMVIYSQEIAHALGFSVSSDGKRATLFDPNLGEFHTHS
KALADTIENISSADGLPLIGVQVFASKIH
>hopH1
MITPSRYPGIYIASLSNEPTAAHTFKEQAEEALDHISAAPSGDKLLRKISTLASQKDRKV
TLKEIEINNQCYTEAVLSRRQLEKYKPENFNENRHIASQLSRKGTFTKGEGSNAIIGWSP
DKASIRLNQNGSPLHLGMDNDDKITTLAHELVHARHVLGGSSLADGGDRYNPRTGSGKEE
LRAVGLDKYRYSLTKKPSENSIRAEHGLPLRMKYRAHQ
>hopZ2
MGICVSKPSVRHDYNEDYGRNYGADTAQASSNTSSSDSEWEQSPPHSPRQPVAADIPDRA
KDKISALRESYYRSQMNSNPDLLHYAKNILDNIEYRQSNIDTLQLDAQNLGSLAAAYNTS
FSQLNLHCFDSRIAFLDHLQSHNEPGAWRGVFRLNPPSLHHVAVDVRNHSNGQKTLIVLE
PITAYKDDVYPPAYLPGYPQLREEVNTRLRGNAKMSVIETDAQRSWHDCVIFSLNFALCS
YQKDSAFDSLHEKLAESGYCFPGNEDSRSRLARGIELIDGKQVLPAVFYKHAHSRGTVTA
VENAQPHIANDNVSTNRSSSRETLNERAEAFRVHREGGDPENYSMSIESSRARKIRKALE
SQ
>hopZ3
MNISGPNRRQGTQAENTESASSSSVTNPPLQRGEGRRLRRQDALPTDTRYNANQTAASPQ
NARAAGRYESGASSSGANDTPQAEGSMPSSSAFLQFRLPGGRNHSELEDFHTMMLNSPKA
SRGDAIPEKPEAIPKRLLEKMEPINLAQLALRDKDLHEYAVMVCNQVKKGEGPNSNITQG
DIKLLPLFAKAENTRNPGLNLHTFKSHKDCYQAIKEQNRDIQKNKQSLSMRVVYPPFKKM
PDHHIALDIQLRYGHRPSIVGFESAPRNIIDAAEREIISALGNVKLKMVGNFLQYSKTDC
TMFALNNALKAFKHHEEYTSRLHNGEKQVPIPATFLKHAQSKSFVENHPKKDTTVTKDQG
GLHMETLLHRNRAYRAQRSAGQHVTSIEGFRMQEIKRAGDFLAANRVRAKP
>hopBA1
MLNRISSSSPTSYVSSGSSSAGINPSINVRPPRGGPVDTLVGAASDNNLVYIGDEHGKLF
IPKLITESAAKLKNAGVDHLAVEFVKHSDGAAFREALSDGKSAVKHFLEASWGRHGDAWL
DKVSEALCSAHRAGIYVSGIDRKMAIDQPKTPMQKILYMKKRLALNVAWDAAATREASAV
CANKSIVWGGAGHFSNSKTDGPKDMRPGLVISFDLTGRGSSRINDADEHSHIVIAGEDN
>hopW1-1
MSPAQIIRTPHSFPPSFTGTSSSAENSHAQSPQQVLTRAFVASGELNAAFGRTSTASEQD
FTSLLGTLQRELERKTLSFPDIAELANQLAEAAKGDQGGHWLGRDEQQTLKGMIDRCKSQ
LAHTHASDASYDPLAQVCENLKTARLHQSISQMTGEAHAKVRGVPDLLALIQLDPDVLAE
KPVGMTSYVNFGSFICMAKARTAELSEDLRSDPNEVALLLHPHADTILELERLPDALAAL
TENCPDTPTRDDLRSLAKETGELLQQLRANDLLPRSEEVSSYQGETSVRSREVVEPKLTL
CQAGGNGQGQLEASSARPESLRYAPTRAASSGSEARVPGQAVGGKIADDAQKVAGLYAEK
KRTNWTQANGVAGKISHKIQSLLGMRDAGSRVQAFVAFMADGKGRPGATMLDLGDGWMRA
TRVIKGEAALIDFQCDSDGKVVDARHPGRFPVLPQGNEREAFKTVLQELKFRGAETLSKV
PVYYVNRNTRGYVIPTHGYVVAGHPNRGRKSGAVLYGVGGDPKRGPVALDEKLLGHLVGR
SDSKTSSKLSAPVKAAISALAGASFATREDFYDAYCAVRGDAVDPLERHNEISSIYRLLP
LSTMEMWPKKADDYRVARPAAPERDLRAFENLPKDIGRKAQLKKVSNVDSIDLLEAKRQF
TLHQLYQDEMLGRNGTGVPSADFKPKVDAQRRDQLVASTPKFQRLPPHTTDKVGNCNTGA
SSLLQRAVDTYTEKNNLPPEKVTAASIFGIGSSHRLAIWDPLDGSSSNKSSKDR
>hopW1-2
MSPAQIIRTSHSFPPSFTGTSSSAENSHAQSPQQVLTRAFVASGELNAAFGRTSTASAQD
FTSLLGTLQRELEKKTPAFPDLAELANQLADAAMGDQGGHWLGRDEQQTLKGMIDRCKSQ
LAHTPASDASYDLLAQVCENLKKARLHQSISQMTGEAHAKVRGVPDLLALIQLDPDILAE
KPVGMPSYVKFSSFICMAKARTAELSENLRNASNEVALLLHPHADTILEQGSLRLQIVGF
>hopBD1
MMMRIQGGTSFSIQQNTPFEHNPAQEQGRASFGEERVSISSPVGSQASVSTEPAENARVM
SVVLSPQRPNVKKTDLIPGDILLLIDEPHDTEKLHKIIIAGQKLEGLSMRRNNIGKASAV
HAILWTRNPQNPVSTERGGKGESEVVEMRGGGIMDTALRKGLYQVYRPKDKNIGDWAAQS
AMSWASERKIPYNAIKSAKSVTRFSNFGPLAIASAKKYSQDAFESNPKWGKDGAFCSHLV
LAAYQAAAQNVGTPLSGALKVDAKGCSVRTLSHFLQKDTTQFEFTGHLRIKPDEVIFPED

>hopAB3-1
MVGISGRAGPSGSYNYSGHTDNPEPVSGRARDSNSEANSSNSPQVPPPLNAPASPMPAGR
PRFLRSMALSSQTREWLEKGMPTEAEAGVPIRLQERAANTAPQARAEERHTQPADAAAPH
ARAERGRTLQAPASTSPLYTGAVPRANRIVQQLVAGADLANIRTMFRNMLRGEEMILSRA
EQNVFLQHFPDMLPCGIDRNSELAIALREALRRADSQQAARAPARTPPRSSVRTPERSPA
PRTATESSSGSNQRSLLGRFAGLMTSNQRRPSSASNASTSQRPVDRNPPRINLMPTGANR
VAMRNRGNNEADAALQALAQNGINMEDLRAALEAYIVWLRPIPLDIANALEGVGITPRFD
NPEEAKVDNPLMNLSSALKRRLDA
>hopAB3-2
MVGSINRAGPSGAPYGHTAPEPAPERAHESGSGASFSNSPQLPAHSSDAPTSQARDRREM
LLRARPLSRQTREWVAQGMPPTADAGVPIRLHERAATAVPDARAEERHTPEEPADAAAPQ
HLGARAHANGIVQQLVDAHADLAGMLSMIQDGRRG
>hopT1
MMKTVSNHSIPSTNLVVDAGTETLAQKSQPVSSEIQRNSKIEKAVIEHIADHPAAKMTIS
ALVDTLTDVFVRAHGEVKGWAEIVQAVSRPHDSNRHGSGVLSPRFDVMGSVGWNAAAIRA
TSRVGTLREKGTLFTNLMLSNNFKHLLKRVVSDPALQQKLDGGVDLNYLKACEGDLYVMS
GWAARASESREQTGKARYETASNLSQTLISARELAFHRHNPVNHPSAQTKVGFDKVLPEE
SDLQVLRGHGSSVWSVKPGSDFAKRAEVSGKPIIAGPSGTASRMVAVARFLAPACLKSLG
IESEQNLKELVRYACYAYFGQDSHHSMLEVNLGVASHGMPEQWDDTLYNEPFSNSIKGRG
FGIDNLAQRQVVRQAAQKS
>hopO1
MGNICGTSGSNHVYSPPISPQHASGSSTPVPSASGTMLSLSHEQILSQNYASNIKGKYRT
PPRKGPSPRLSDTLMKQALSSVITQEKKRLKSQPKSIAQDIQPPNSMIKNALDEKDSHPF
GDCFSDDEFLAIHLYTSCLYRPINHHLRYAPKNDVAPVVEAMKSGLAKLAQYPDYQVSGQ
LHRGIKQKMDDGEVMSRFKPGNTYRDDAFMSTSTRMDVTEEFTSDVTLHLQSSSAVNIGP
FSKKPYEDEALIPPLTPFKVTGLHKQDDRWHVHLNEIAESSDE
>hopX2
MGLCVSKGSTASSPQHYAVRYTEQVTPSPSPSVASTSPSLHDSTAIGSPLARRSVLLPHE
VQQAAYQLAMRLNGRAIEDASDRKRLVDATATVHETRLALHRGRGKVDSDLRLSNGRSAT
YSSLSYCLGEDDENLLAGSALAAGAGNCDHNAAINTRRHAVRMEDGGQMMTVRDYEQTHL
YALYQPPNSAEADESTVVLDSWGDGPAVLLRDSHWAESYGTSTHVIERFDKPDATDALAR
TNAFRAEIENPQTALHANARELETAFLANPAPGDIFSAMPVIAPHLAESTRRRLQECSPR
TRNVLAADAARDAYGLDDAQANSPRTTKAILKEAKRLDALGRPPLSW
>avrpto5
MGNVCVGGASMARQVNSPDRVGQGSEVDDEVTPAQLLSAKDALDNAAGLTRPQLHFINNE
APQTLREHYHRLHRVTDALLQTAAAHHRYLTNDTGFNTGDTSENIVQQISTKLTEWSDMR
EALDEAMRAQSGIPQEFRPAVDARGNVLGMARFAPHNG
>hopZ1
MGNICIGGPRMSQQVYSPERADTPQRNALREQTEADIEQNSESMRLQQKIDDLKPYVSNA
TGPMKAYGQAAMDRASGKKTYVSFAELDAEHLDAMVDVENQRNPDLNLRYFKHHKEFIQA
LESDGPSSFRAIYPLTKPRTGQAAKHHVMADVRLTPCEPPSIVITEPGVIVGKRNKQLPR
HNQTLEDLSESGVQLSQVAIIETQAQKTPDDCVMYCLNYAIKAHKNADKFDDIHHGLQRG
TFVNRINGRRVQDADHCGHF
>hopAO2
MSNHTSGACTHRPLLEPLEHMHHEGGAFIHRIQSMQNHVIISRGATPLSGRVTASDVKPA
YAQLTPEAYRYAITKFKQALTTPERPTGEPVFIYDRTPGELENFRSSDGFILPHDLNQRG
WDTLHISGSASIASLEQVQRLHPTPERPVVVLDVREESHAIVGGYPCTWRLGNNWANVGK
SRNAVIADEQSRIAALKQQPTVEIIHRKDAKHGLENPRKVVLKNPDISSEEDLVKSTGAE
YLRLMVTDHMGPRSEDIDLFVAMERALPEHGRVHIHCGVGQGRTGIFIAMHDMLKNAHHV
SFHDLIERQLVFNPGRALDFNKDVTHEGRANLRNDRLEFISLFYEYAKQNPKGAPRSWSE
WLADPNTPSQQR
>hopBG1
MQIYDRGRQSMIDVAIESSASGNAKKIEIRSASPTRSQHFGTMSVAPQLNSLRLLSIENH
KKTAVRQVGSRFLEIADRMRSDLALSSVSLMCQDEGAAKFFYKNGFRFVGSGADAKNSAL
KHHIDHPQDALPDEIVFLGDMERK
>hopBD2
MVQPHRATNANAAIASSSTSPPPIDVRSQSPNTSAQEVNAVQGVTAVFNGKLKKSDLSPG
DVLILIDQPDNTCLTHKIIKTGQLLPSMSPLRNNKGDPALVHAVMWSKTQNNPDKLEPNG
AGDPEVVQMRGGKQQSSLSGPVQQGLYKVYSPKDKNLGDWAAQIGQMWSADKKIPYSKLK
CVLSVVRNSGFKNGGKAASEKYGAEAFENSPRIRGAFCSHFVLAAYQAAAKQIGTPFKGA
LKVDAEATSVRTLEHYLKKDSEGFDFKGYLKIEPEDVIYKE
>hopAL1
MDVRSAPSNHATAVPTAQPSAPSIKSTLSKLFRAQCSDPVPLSSSSSTERIAPPRVTANY
SAVVDISKTASHSKTNADTAEKNSFSWLKNKLSTVSENQQKKQAIQNFIAQVSQQYNVEE
DVAKLAVAASGAYRQLRFEETQQQRVHACLQDTEALTAMIDLATRKPLTYKMVMGLDSSD
CSFDPIARISDHDILTEAEQCQVVRSAFASADKVCVVTSYGIKPLGAPKSDALSPTIASV
LQGFASKQHDKDFTGVFFYQKSDAIQNYYTEDKRTNISIKENDWAKAVTLFNAAVERGEI
EGPKEGLK
>hopAR1
MSGGIAPACMLWNRMAHPDTHISILGYLASFLVEEPRRKQSEAHMKINIATSSIAILHHQ
ENHAPKASSAPQPEHAQTNQQMPLDLALRPKTRGIHPFLALMLGDKGCVSSSNVNLEDDS
TTQVNLEDFAVASRDVNRNNICAGLSTEWLVMSNSGDAQSRMDHLDHNGEGQSNGAQRHQ
VYDNALASALSNDDEAPFFTASTAVIEDAGFSLRREPKTARASGGSAQLAQTLANDLAQT
GRKHLLSLRFASVQGHAIACSCEGSRFKLFDPNLGEFQSSRSEAPQMLKALIDHYNNLNY
DVYCVNEFRVS
>hopF1
MGNICSSGGVSRTYSPPASPVYGSGVSSPSRFVGQYTLTSIHQLSSEERENFLDAHDPMR
VYDLNSETSVYRTTPREYVRNGYATGNPNSGATIALHEELQESPYAQHIGARPDQADAYR
PRTAHASSLNTPSLNVMAGQGALSALRSYARSDHVTTKMRLGDFLDQGGKVYSDTSAMSA
GGDSVEALIVTLPKGRKVPVKILD
>hopW1
MSPAQIIRTPHSFPPSFTGTSSSAENSHAQSPQQVLTRAFVASGELNAAFGRTSTASEQD
FTSLLGTLQRELERKTLSFPDIAELANQLAEAAKGDQGGHWLGRDEQQTLKGMIDRCKSQ
LAHTHASDASYDPLAQVCENLKTARLHQSIRQMTGEAHAKVRGVPDLLALIQLDPDVLAE
KPVGMTSYVNFGSFICMAKARTAELSEDLRSDPNEVALLLHPHADTILELERLPDALAAL
TENCPDTPTRDDLRSLAKETGELLQQLRANDLLPRSEEVSSYQGETSVRSREVVEPKLTL
CQAGGNGQGQLEASSARPESLRYAPTRAASSGSEARVPGQAVGGKIADDAQKVAGLYAEK
KRTNWTQANGVAGKISHKIQSLLGMRDAGSRVQAFVAFMADGKGRPGATMLDLGDGWMRA
TRVIKGEAALIDFQCDSDGKVVDARHPGRFPVLPQGNEREAFKTVLQELKFRGAETLSKV
PVYYVNRNTRGYVIPTHGYVVAGHPNRGRKSGAVLYGVGGDPKRGPVALDEKLLGHLVGR
SDSKTSSKLSAPVKAAISALAGASFATREDFYDAYCAVRGDAVDPLERHNEISSIYRLLP
LSTMEMWPKKADDYRVARPAAPERDLRAFENLPKDIGRKAQLKKVSNVDSIDLLEAKRQF
TLHQLYQDEMLGRNGTGVPSADFKPKVDAQRRDQLVASTPKFQRLPPHTTDKVGNCNTGA
SSLLQRAVDTYTEKNNLPPEKVTAASIFGIGSSHRLAIWDPLDGSSSNKSSKDR
>hopH3
MNITPTSHPRIFVAHDEQDAHFPEEVEISLNRLRSRPSGNNLLDELNNSESRNKRVTIER
DNSDDPGARPCLTEKQQKKYGRDKVNDVSVTNTLITKSRNFLGIKKNGQGTNVTVKWSPI
LGFKTDDEGIAQPDHTNPESAFVILGHELIHAKHMMRGTHKGLSGHKYAAGTPAAKEEWR
AIGLGKYEGRETSEYSICDEHGITRRRVYPGFNNS
>avrRpm1
MGCVSSTSRSTGYYSGYESHEEPRAASRPTNSDDRGYETDSEPSSGNLIPNARRVYSESV
LWHGTSMQSKIDLRSKGFDAGRKTGGATAGGNANMFMNLSREAQSECRQHHYLSSSRKEA
KDFAMFADMSNPTLVRTIGVRNKLSLITDPRTGGTALMTDQSIPRKFVLGSKSSAPGENA
KVFRDEMRAAGHNVSTKQAGELLREVQSDSDDDNFPDPEDFIMSRFTG
>hopS2
VKKSGAGTQAYALFASATGSSSKGVLSALARHLTGCFAPNKAALYAATAVGYETSPGSYS
VAASVHALSVDHRQPALTRLNNVLFNQALALDLERFDEVVPAEEMFRPSLKRKGAHPRLV
DSLDGEHLTVQTMEKGLKRLAEDPAQSFARCHCVFYPISSDTTSPQASLRSVASSSG
>hopF2
MGNVCGTSGSHHVYSPPVSPRHVSGSSTPVHNVAGQALTSVYQLSDEAREDFLSRHDPMQ
KLGLHSETALYRTTDKTYLRGGKLAGNPESCARIGLHEELAPNPYAQHYGIPEGDSRAYR
PREMRASDLRDPSLNVMVGSEARDAVRGYASGNHVAVKMRLGDFLEKGGKVYSDVSAVAS
NGDTASALIVTLPKGRKVPAQVVDD
>hopAH2-2
MNIHTARSYDPLTATSEKPATADRTTRAVDAGATEANPEKQAKLDTYTASDSRSAETAEA
SPVYTRMMLSRNIRSLGSEDSSSDTALLASQKALVSQNDTKAVGSEVAAVKDSTALSDAE
KKAKEAEKAASSEAAKAAQTVARGGANVNPDDIATPAAATKMIQDLKAIGGGTLRIQMTH
DQIRDVKQMDKLRALLNEGGKQGVKVQFTFRDNANQGSGNVLTGDKLKQAAADISSVVKK
FGSRAGFVLDTFHQGGNSASQEWSDMQTTLIKSARNAGFKGSIVVEDSNWGGGLTAGPQS
GLVKFADQLKAANGEGNPALIGGFHVYARESEASSRLGKQIKALQEAGYKLQIGEVGNAS
LLIGSTFRQKDDATKAMTDNMAALKAAGADILPGKDQFQEGKLRRRVGFSKSDQYS
>hopAH2-1
MNINSTRSHDLSMAASEKPAVTNKTLLPANAGSSDVNTDRQTKVDTYTATHKYDSSGRPT
EAPEAAPVYTKALLNRNAQLQKSTAPSDTAPAGQQQLATTAPANALQSNAVTVEEKVSGP
TTNATNASNADTGSHGGANVDPGDIATPAAATKMIQDLKGIGGGTLRIQMTHDQIQDTKE
MDKLTALVNEGDKQGVKVQFTFRDNANGGGGSVLKGDKLKEASTDISNVVKKFGGHSSFV
LDTFNEGGTSATQDWADMESTLIKSARSAGYKGSIVVEDSNWGGGLTAGPESGLVKYADQ
LKAANGKGNPGLIGSIHEYASDANASARLGNEIKALQNAGYKPQIGEVGNANWLGGDKFE
ERDGATKAVRDNLAALKAAGADILPWKDQFQDGKLRHHVGFSKSDQY
>hopAU1
MKPVQSVSATQHYNPLTNIGQEASCSHEISGITQTEGTQATAATTQTAEQLTTARVREIT
AAAKAIPDGTTVMSRKPEDLSQLQTAYLAAKNAPTHPDLYLKLCETFRVHDERHASEGHE
NICAKTMTARIDDDAIRVMAYASRGMHGGDVNNFLKFSFNSGLPNPISSALPSMLTFGAS
SFIGAVHGPWSGFGSALAFAAAKPFMAGGIQPAIVSLCDNIRGRNAPTVLAKGEVNDEIW
LDAAAQTLEGLNEDTRRALTSFDDAVQAAITSVGIRDPKFLETDEGLELFFDHLSDTHFN
GLREALEGVNNALQNTAPQTRESLRALEEASRPNMLEQRETTLKAEFSNLRQKEGNDWQR
IPRSLRASGGTLTSGLSGLKKDEIPTRMNPALDRKSHFEGLNALASPAVGTSYAAAISLL
QSPMAGLDERNKQKFNVKAAIVFYDAFTPEGKQRYLAGEEMDPDRDVDQAKLRGVFTSVS
EYMVKSTQENLKQRQKVLGVEISETGRALNALPENTSSISAPEIRAKVERYKALSADMSA
VTQAIREGNPNFLTDLPDGEVKKAFDDCVNSGGMHVLENMTKVKYAKQGELKAQWTQKVS
TDVSMFGLAGQFTPSIVNKLAAAICGGAGHIPNAVVGFLGAYSLAASFIGAQTQFAAINA
KNNFREGNPKPTSLETFMRGNLAPVMQASANRHSQHALQGAEQAISTARQALNSSLGQNL
RRRPSARTQQE
>hopN1
MYIQQSGAQSGVAAKTQHDKPSSLSGLAPGSSDAFARFHPETAGAFVPLEGHEEVFFDAR
SSFSSVDAADLPSPEQVQPQLHSLRTLLPDLMVSIASLRDGTTQYIKTRIKDMADNSVGA
TANIEAKRKIAQEHGCQLVHPFHQSKFLFEKTIDDRAFAADYGRAGGNGHACLGLSVNWC
QSRAKGQSDEAFFHKLEDYRGDALLPRVMGFQHIEQQAYSNKMQNAAPMLLDTLPKLGMT
LGKGLGRAQHAHYAVALENLDRDLKAVLQPGKDQMLLFLSDSHAMALHQDSQGCLHFFDP
LFGVVQADSFSNMSHFLADVFKRDVGTHWRGTEQRLQLSEMVPRADFHLR
>avrE
VQSSWIHRNTGSIIQPTVTPDAHAATDLQQRAEQPRQRSSHSLSSVGKRALKSVGKLFQK
SKAPQQKAATPPTAKNVKTSPSAANVATASNAATPRNKARESGSSNSSPQHTNSAPKSIL
RTHPIQASSSGAQTHEIHPEAASRKNLRVRFDLPQDRLERSPSYLDSDNPMTDEEAVANA
TRQSRSPDSRLQGSDGMSRSMLATDPDQPSSSGSKIGDSDGPIPPREPMLGRSNGGRFEL
KDEKLVRNPEPQGTIQLDAKGKPDFSTFNTPGLAPLLDSILANPKQTYLAHESKHGVHGH
QLLQANGHLLHLAQDDSSLAVIRSSNEALLIEGKKPPAVKMEREDGNIHIDTASGRKTQE
LPGKAHIAHITNVLLSHDGERMRVHEDRLYQFDPINTRWKIPEGLEDTGFSSLATGGNGS
VYAKSDNAVVDLSSPFMPHVEVEDLQSFSVAPDNRAALLSGKKTQAILLTDMSPVIGGLT
PKKTKGLELDGGKAQAAAVGLSGDKLFIADTQGRFYSADRSAFEGDEPKLKLMPEQANFQ
LAGVPLGGHNRVTGFINGDDGGVHALIKNRQGETHSHALDEQSSKLQSGWNLTNALVLNN
NRGLTIPPPPTAADRLNLDRAGLVGLSEGRIQRWDATPECWKDAGIKDIDRLQRGADSNA
YVLKGGKLHALKVAAEHPNMAFDHNTALAQTARSTKVEMGKEIEGLDDRVITAFAMVSNK
RFVALDDKNKLTAHSKDHKPVTLDIPGLEGDIKSLSLDEKHNLHALTSTGGLYSLPKQAW
QSVKLGDQMRAKWTPVALPGEQPVKALFTNDDNVLSAQIEDAAGQSLMQLKAGKWQAFEQ
RPVEENGLNDVHSRITGSNKTWRIPKTGLTLRMDVNTFGRSGMEKSNKVSSSDFIRANIY
KNTAEVPRWMQNAGDHIQHRYQGRLGLREVYETESMLFTQLELIHESGGRPPARGQDLKA
RITALESKLGPQGATLVKELEALRDELENHSYTALVSIGQSYGKVKNLKRQDGILNQHGE
LAKPSARLQFGKKLADLGTKLNFKSSGHDLVKELQDALTQIAPSAENPTKKLLGTLKHQG
LKLSHQKVEVPLGQRRDASEDHGLSKARLALDLITLKNLGTLLDQIEELPPHSAIAPLEK
KLATLRDVTYGENPIKVVTDMGFTDNKALESGYESVKSFLKSFKKPDHAVSVNMRTATGS
KDQAELAGKFKSMLKQLEHGDDEIGLQRSYGVNLTTPFIILADKATGLWPTAGATANRNY
ILNAERCEGGVTLYLINEAAGNVSGGFGAGKDYWPGFFDANNPARSVDVGNNRTLTPNFR
LGVEVTATVAASQRAGVVFNVPDEDIDAFVDDLFEGQLNPLQVLKKAVDHESYEARRFNF
DLTAGGTADIRAGINLTPDRDPNADPNSDSFSAVVRGGFAANITVNLMTYTDYSLTQKND
KTELKEGGKNRPRFLNNVTAGGQLRAQIGGSHMAPTGTPASAPGPTPASQSAANNLGGAL
NFSVENRTVKRVKFRYNVAKPITTEGLSKLSKGLGEAFLDNTTKAKLAELADPLNARYTG
KKPDEVIQAQLDGLEALFADVPPPKDNDKQYKALRYLKRAAVEHRASANKHSVMDNARFE
TSKTNLSGLTSESILTKIMSSVRDASAPGNAARVAEFMRQDPKLRAMLKEMEGSIGTLAR
VRLEPKDSLVDKIDEGSLNGTMTQSDLSSLLEDRNEMRIKRLVVFHTATQAENFTSPTPL
VSYNSGANMSVTKTLGRINFVYGADQDKPIGYTFDGELSRPSASLKEAAGDLKKEGFELK
S
>hopBE1
MLNKLENLIQKLKDPDCELEGSLLELLSLAIVKDDDWPKNAFLVWKHYPDTTPCAVFRPD
EEKSRGNYETLSEEQKFQCIEVCRDGKETYTVSQREKKWESSGENAFFRVMFAVKADAPT
DTISPKQATEFKEQLYKNLLNQYDSISTSIQPGASALMSLDHVNPARAPLQVNNPPIQLK
CNPRWANPETRPACKYSPVKVSESTSKETMDSMQAVLDNRINECRKLAMDRAIPGDGSWF
SFIRGPQLHEPHLNKATVPAFVISGGSAHKLAAELTKDYSLAWHPKNMRGARGRRAEPIY
LLVHKMDYPTYASTMKEVIEHYPNLHLIGWDGGGLTGFGAARAAALAFADTLPYRPERIM
MIDQDVVKTEQTRHTNPIIKNKVESLHQTIEQPIVGYGVGYPTRQATPSPFSKTPTPRPS
DLDGPAEQFVSIRAPFLREGDGIYPPYMVAGGEDMLMSKQLKLSNDHRNVALQQEMIIKK
ELEGPADRPNPYWDKGRINTLKALFDAEKNIMIEFEGQHINLDALLRKFEANGWISSHPS
DESYNVAACIVERIILRLSNDLARKNIQHPSVSSSSNSLKTGESRPVS
>avrpto1-1
MGNICVGGSRMAHQVNSPDRASNNSNDDNDVSSGQLLNVRHALADAAGLTREQHAFISND
APASLRNRHNALYSRTQNTFHMADMQHRYMTGESGIDPGMRPHQNVSEMRSAISDWNDMR
EALQHAMDIHADMPESPERYAATINPSGSIRMSTLSPSPYRNW
>hopX1
MKIHNAGLTPPLPSISNGNVGKAAQSSITQPQSQQGSHGLPPESSETRPDRARANYPYSS
VQTRLPPVASAGKPLPDTPSSLPGYLLLRRLDHRPVDQEGTKSLIPADKAVAEARRALPF
GRGNIDVDAQLSNLESGARTLAARCLRKDAEAAGHEPMPANEQMNWHVLVAMSGQVFGAG
NCGEHARIASFAYGALAQENGRSEDENIYLAASTEEDHVWAETDESQSGTSTIVMDPWSN
GSAIFAEDSRFAKNRNAVERTDTFNLSTAAEAGKITRETAEKALTHVTTRLQKRLADQQE
QVSPIESGRYRPEKSVLDDTFVRRVSDKLTSPDLRRALQVDIEAVGVAMSLGTKGVKEAT
RQARPLVELAVKVASPQGLARRDVNLNSHFKVR
>avrA1
MWNVSKSSNNLGAYKLPLEAQTPPEKISPFDAMSAAQPEGKAPHDQLQNDQYPIQQAEDR
GRHLVEQAEIQAHVQHCHSKAPEIGDATKTQSVSEKLGTAKNSSCDATQISTGSKNDDFH
KKKAGSNGDINKSSDPSALRCSLSHAPRHVPKSKKSYGAATIGGKVYHPHEKTDSTTADF
LSRSLSNNAYRSERHLRKRAIAYLNHISAEKEIISNACFAMKDVNSFAHKQSEWLCHLER
SLWRDEPALQFHDRQQLGNEVLGLKKPDDQSPYFKPRAWKISDEAASAFAMMLKGESGPF
TQDQVKVGFEICQEGELLAGRLNIQPRMAFRLKNRHDANRSGTHSVKSLSGLDLSSDVGT
DIREFFQVPVMSGTSGTSSDVVIAARYAAMHSGLQWSAPVLTIDQAKHALIDLSMDFFRR
NGPAVVMALRMNSLRKNQGLPYKEVDRCEVFTHSYAEIHGAISLTIDGVDPADKVEVKNR
LYGYTLDAKATLMKIADRSIEEASGKGGYKIDVTSLQTPQLRRVLEKKKIVQKVAELYSE
MGKAGNSATLKEAITKSSVKELLVNDKPVVSRDYALGEPLMVRSLRFSHDHEATSSFGSA
GKTPAKREVDTLCDNSTAFDIVMTPFSVINAKAKGDTISEMKVPHRPKWKGLPSVLYKVT
ASVDLPEYAVARPGFGDVHSFNSNKAFNSEFSSVRNSLSHAEKMGFIENSLKPYIKHDPD
RESFDFKHSIDELADAQCMLQSRKPNSTLRHNEYCAKLELWDAKAIEVGMSRPVAVATLI
EFNLEMLSAARYIEDEGYDGKLITNFLERQLSWFGQNSALNKEATLKKLWGLPFDERKAV
AEKVCEALRQGVSLCVYEKNVEGSRIRELSLLNFNAYDIMRGIELFLSSKLLQPPTGAGP
TVKSRL
>avrpto1-2
MGNICVGGSSMAHQVNSPDRVSNSAGEDNQTTSLDLRNLRLRLAESTDLPPNEHAFLGRG
GSESLRTQYNNLRRQTDRNLDAADIEHRHMTGMSRVSSGTPLSELVNTLESNIAAWGQMR
GNLQREMGVSDDSPAPEQFHLVETPSGPSLAVRRPLRE
>hopA2
MDPIKTRFSNIEALRHSEVDVQALKAHGQIEVGGKSYEIRAAANDELTVERSGKPSKFGT
FFKSAGSSSQSDQIAQLLNDKRGSSVPRFARQGQTHLDRMLFNIEEGQSSSAATSVQKNK
QPNGRLVKSSLLELANEAKAAGTLNSGAIYKLYAKELPRVNLMPPTEHRACLAHMYKLNG
QNDINIWPQNLDQLYGSVLKRYTKEFMKNDPEAPNKYYRIERSGERIGTEDVKARLTVNV
KPEFHKEMVNAAVKLTAENRDILGSKVAGPGKIGTTTDAAVFYVGNDFSSAQALAQRLKE
LLPSDAFINHTPAGMQCIEKGLCYAERVPGDDTSHGMSRARIISSALADTSRSSIEKKLG
NAFKNAGYNPDNPAFTL
>hopB1
MRPVGGPAPGYYPPAYEAERPTAQTAGNDRARSSQASSSPAASVATETPMLGDLKRFPAG
RYPDMKVENIRLKIEGQELGGKEGVKHTRRRKPDAAGSSHVHGGQSVASTLASAQSKALQ
DTNFKASDLAELARWCESPHPYALAPSKAAGKSSQLSANVVSILLQEGKHALEQRLEAQG
LKLGDVVVSEGRDHLHINLNYLEMDSCLGTSKGLWAPDSNDKKLIAKAARYFDDFNAQKL
PELAPLTKMKSKDSLGVMRELLRDAPGLVIGEGHNSTSSKRELINNMKSLKASGVTTLFM
EHLCAESHDKALNNYLSAPKGSPMPARLKNYLDLQSQGHQAPEELHTKYNFTTLVEAAKH
AGLRVVSLDTTSTYMAPEKAEIKRAQAMNYYAAEKIRLSKPEGKWVAFVGATHATSCDGV
PGLAELHGVRSLVIDDLGLKSRATVDINVKNYGGKLNPDVRLSYKV
>hopAM1
MHANPLSSFNRAQHGNLTNVEASQVKSAGTSSTTNIDSKNIEEHVADRLSDLGRPDGGWF
FEKSLGTLKNLNLEQLAGIHDVLKLTDGVKNIVSFGAREGGFELAMQFRHDLYRSQHPDE
NSPHDAATHYLDAISLQSNKFTKLEKLQHVDVFKMQNPFWDVGYKNGIAHAKKMAFFITP
EWLGSDFCKQEFQWLSETKNKDIKSAFVIFKDVDLKSKNMTSIFNFADFHKSRVMMASTP
PESGLNNVKIENSVDLNFKRLLTDRESWELNNFLGD
>hopS1
MKISGSTSPAHTSTNSAQKSSSKELLSGLAKHFKGMLVSGNTSGHSALGHYASSSSGSKG
KAPVRDDYSNGPQTRLNNTPLKRALARELDRFGYGSSATESFDRSLQRKDKNPELGHLDD
DEYLALRMYTTPFYRAVNHQLRDGKPSEDMKVVVEAMNKGLKRLAEHPDNVVKETLYRGI
NKVVDDKFIHKNFKLGEVYRDKTFVSATPDLSTVNATFTRHTVKSSKARHQHLCINAVHY
WRLRAVLQYASGKFRCRVLKRKGFLRLILPFWWRTRAGQTREGGI
>hopAB2
MAGINRAGPSGAYFVGHTDPEPVSGQAHGSGSGASSSNSPQVQPRPSNTPPSNAPAPPPT
GRERLSRSTALSRQTREWLEQGMPTAEDASVRRRPQVTADAAANSIVQQLVSEGADISHT
RNMLRNAMNGDAVAFSRVEQNIFRQHFPNMPMHGISRDSELAIELRGALRRAVHQQAASA
PVRSPTPTPASPAASSSGSSQRSLFGRFARLMAPNQGRSSNTAASQTPVDRSPPRVNQRP
IRVDRAAMRNRGNDEADAALRGLVQQGVNLEHLRTALERHVMQRLPIPLDIGSALQNVGI
NPSIDLGESLVQHPLLNLNVALNRMLGLRPSAERAPRPAVPVAPATASRRPDGTRATRLR
VMPEREDYENNVAYGMRLLNLNPGVGVRQAVAAFVTDRAERPAVVANIRAALDPIASQFS
QLRTISKADAESEELGFKDAADHHTDDVTHCLFGGELSLSNPDQQVIGLAGNPTDTSQPY
SQEGNKDLAFMDMKKLAQFLAGKPEHPMTRETLNAENIAKYAFRIVP
>hopT2
VFCRRSCMNGCRITPARVGSPKTEASGLQLNSRIEKVVVEHISGHPAAKITMQSLVGTLA
HTFVMAHGEIKGWAEIVQSPSRPHESNRKGSGVFSACVDLMACVGWNAALTRATADPATT
TANKASW
>hopI
MINLTHIASSLARAALSDSTKPKMERAINVASHIAGKVALQVTSSLLEQKGLLNERQQKG
LSMILKALSGKEPVNNVETHEGGGRFNLARAAFDVASVVWERDKSMHNVMSFLGVSDSKG
KMLFSLGKKLADAMAKPEPGKDNSEATNARHAYFSSNLKLNKLMNDLTDQVFNKIRQSNG
DRVRRPMPEPFWRPYGAQQQARPQTPPGTRPQANSAPPPPPKAEPRPASGRPDGAQQQAR
PETPPRTRPQANSTPPPPPKAEPRPASGRPDGAQQQARPETPPRTRPQANSTPPPPPKAE
PRPASGRPDGAQQQARPETPPRTRPQANSAPPPPPKAEPRPASGRPDGTQQQARPETPPR
TRPQANSAPPPPPKAEPSAGGERPSTARPNNTSAADASARVGDSAPAKPPVKPLYEHLGL
TDMSVDLSAVKKAYRDAAMKNHPDKNRGNEAEAAERFKVISNAYKILSDPELRKAYDNGR
INEAGNRA
>hopZ4
MGCIVSKSGAYTPSATPEINLSSSNLPDRALGKAELLADSLTGAREEGVNSNLVTYGART
LKMLATNKQPDEALLKLDIKNLPAMVSTYNRRYPGLNLQHFDSPLDFLQSLRGQTSPVSQ
RAILRLERDGEHHVAADVRLRPNGETSVIILEPAKVLTFAVGHTQLRRQAFTYLDERAKF
AFMEVGAQKSAADCVIFDLHFALHAHQRASLFDRWHDNMAEYGTIDPYRQSAASPNVLLE
DAGVELVLGEKMLPPIFFKHTHSSSVVEEVESSQPGSAEKDVSTSGRQQINESLRERVQA
FRVNRGDYGYSASIETSRATKIRLALETAISDSQS
